# Supplementary material for: Expressed Sequence Tags for Bovine Muscle Satellite Cells, Myotube Formed-Cells and Adipocyte-Like Cells
Source: PLoS One. 2013 Nov 5;8(11):e79780. doi: 10.1371/journal.pone.0079780 (PMC3818215; doi:10.1371/journal.pone.0079780)
Supplement: Table S1 — Primer information. (XLS) [file pone.0079780.s003.xls]

## Sheet: Sheet1
Table S1. Primer inforamtion
Primer name	tm(℃)	primer sequence (F)	primer sequence (R)
GAPDH	55	5'-tgctggtgctgagtatgtcg-3'	5'-caagcagttggtggtacagg-3'
S-100A4	59	5'-tcaagctgaacaagacagagc-3'	5'-acttcattgtccctgttgctg-3'
DDAH2	59	5'-ggttgatggagtgcgtaaagc-3'	5'-tccacaattcggagtcccaa-3'
Pentraxin 3	59	5'-cctgctttgtgctctctggt-3'	5'-tctccagcatgatgaacagc-3'
HBA2	59	5'-aagccctggaaaggatgttt-3'	5'-ggctcaggagcttgaagttg-3'
CD36	55	5'-tggagctgttattggtgcag-3'	5'-tgggttttgcacatcaaaga-3'
MYOG	59	5'-tccagtacattgagcgccta-3'	5'-caaatgatctcctgggttgg-3'
