# Supplementary material for: Expressed Sequence Tags for Bovine Muscle Satellite Cells, Myotube Formed-Cells and Adipocyte-Like Cells
Source: PLoS One. 2013 Nov 5;8(11):e79780. doi: 10.1371/journal.pone.0079780 (PMC3818215; doi:10.1371/journal.pone.0079780)
Supplement: Table S2 — The genes in this list consist of five or more ESTs and were used for DAVID functional analysis. The lists of highly expressed genes analyzed by DAVID are provided as separate sheets for MSC, MFC and ALC. (XLSX) [file pone.0079780.s004.xlsx]

## Sheet: MFC, MSC & ALC >eq 5
Accession IDs having 5 or more ESTs
Accession ID	MSC		Accession ID	MFC		Accession ID	ALC
EAW61667.1	128		EAW61667.1	154		NP_001029206.1	243
NP_001029206.1	110		AAI49405.1	118		EAW61667.1	134
NP_001070299.1	87		NP_001070299.1	109		AAI49405.1	122
YP_209210.1	70		NP_001029206.1	76		NP_001069727.1	88
NP_001039614.1	66		YP_209210.1	70		ZP_02735402.1	85
Q5VTE0.1	60		NP_001039614.1	62		Q5VTE0.1	52
YP_001382084.1	53		NP_001029211.1	58		NP_001071494.1	48
NP_001029211.1	48		Q5VTE0.1	55		YP_209210.1	46
AAI02827.1	47		YP_209211.1	47		NP_001029211.1	45
NP_001069115.1	44		AAX27763.1	46		NP_001039614.1	44
NP_001068839.1	42		XP_001892989.1	41		NP_776474.2	44
NP_776474.2	41		AAS55927.1	39		AAM08332.1	42
NP_776945.1	41		XP_001081785.1	37		AAS55927.1	42
XP_001892989.1	41		NP_001071494.1	36		NP_776502.1	41
AAS55927.1	37		NP_001069115.1	33		AAI02827.1	40
XP_001081785.1	36		YP_001382084.1	33		BAE87212.1	39
XP_851281.1	35		ZP_02735402.1	33		AAX27763.1	38
AAX27763.1	34		NP_776493.1	32		YP_209211.1	38
AAI49405.1	31		AAI02827.1	31		ZP_02733732.1	35
BAE87353.1	28		AAM08332.1	30		AAI05803.1	33
XP_001118006.1	26		NP_001068594.1	30		NP_001070299.1	32
NP_001039528.1	25		NP_001029607.1	29		XP_001118006.1	32
CAA10770.1	24		NP_776945.1	29		NP_777094.1	31
NP_001040099.1	23		ABX10887.1	28		XP_851281.1	30
AAB38376.1	22		BAE87212.1	28		ABX10887.1	29
ABX10887.1	21		NP_001040099.1	27		NP_776945.1	29
EDL23236.1	21		NP_776474.2	27		XP_001892989.1	28
ZP_02733732.1	20		ABR68248.1	26		NP_776359.1	27
ZP_02735402.1	19		NP_001068839.1	26		NP_786976.1	24
BAE87212.1	18		AAI34596.1	24		AAX27955.1	23
ABV70613.1	17		CAA10770.1	23		XP_001081785.1	23
XP_001250586.2	16		XP_587873.2	22		NP_001068839.1	22
XP_512771.2	16		XP_851281.1	22		XP_001252992.1	21
AAI02339.1	15		ABV70613.1	20		YP_001382084.1	21
AAI34596.1	15		NP_001029876.1	20		CAA68702.1	20
ABV70626.1	15		XP_848839.1	20		NP_776394.2	20
ABV70754.1	15		P13213.2	19		BAG63683.1	19
NP_001013607.1	15		AAX27955.1	17		CAA10770.1	19
NP_001069882.1	15		CAH72035.1	17		NP_001095544.1	19
XP_996033.2	15		NP_001092554.1	17		1XKU	18
NP_786976.1	14		NP_776456.1	17		BAE87353.1	18
XP_537947.2	14		XP_001251619.1	17		AAI34596.1	17
XP_542980.2	14		XP_878578.1	17		ABM06155.1	17
YP_001874829.1	14		ZP_02733732.1	17		NP_001040099.1	17
ABK54027.1	13		XP_001118006.1	16		NP_776621.1	17
ABR68248.1	13		ABV70800.1	15		P13213.2	17
ACI23578.1	13		NP_776810.1	15		XP_878578.1	17
NP_001071494.1	13		XP_001252992.1	15		NP_001070890.2	15
AAM08332.1	12		ABV70626.1	14		ABR68248.1	14
NP_001026926.1	12		ACI29350.1	14		NP_776327.1	14
XP_001506584.1	12		NP_001014955.1	14		NP_776586.1	14
BAF85328.1	11		NP_001098733.1	14		YP_209207.1	14
NP_001039838.1	11		ACE76876.1	13		AAV38477.1	13
NP_001092326.1	11		NP_001039528.1	13		NP_001029162.2	13
NP_001092554.1	11		NP_001069882.1	13		NP_001071369.1	13
NP_776562.1	11		NP_001106755.1	13		NP_776493.1	13
XP_001251619.1	11		NP_776394.2	13		XP_612097.3	13
XP_001252992.1	11		NP_776586.1	13		ABV70613.1	12
YP_209207.1	11		Q5E968.2	13		BAC98287.1	12
EDK98641.1	10		AAH21396.1	12		NP_001028934.1	12
NP_001030518.1	10		AAP92609.1	12		NP_001068594.1	12
NP_001068594.1	10		BAE87353.1	12		NP_001092326.1	12
NP_776394.2	10		NP_001035567.3	12		NP_001106755.1	12
NP_776857.1	10		NP_001095544.1	12		NP_776739.1	12
P13213.2	10		NP_776896.1	12		XP_001679507.1	12
XP_001094593.1	10		NP_777020.1	12		XP_996033.2	12
AAP36544.1	9		AAB38376.1	11		NP_001015592.1	11
ACI29350.1	9		BAF82142.1	11		NP_001028785.1	11
BAF82142.1	9		NP_776478.1	11		NP_001030200.1	11
NP_001014955.1	9		XP_001491981.2	11		XP_001143081.1	11
NP_001029162.2	9		XP_588755.3	11		XP_001925863.1	11
NP_001029714.1	9		XP_879059.1	11		AAP92609.1	10
NP_001068686.1	9		BAD93163.1	10		ACE76876.1	10
NP_001077172.1	9		BAF85328.1	10		CAA60950.1	10
NP_001096813.1	9		BAG63683.1	10		NP_000971.1	10
XP_531829.2	9		EDL96714.1	10		NP_001013607.1	10
XP_590109.4	9		NP_001015592.1	10		NP_001035567.3	10
YP_052708.1	9		NP_001019640.2	10		NP_001095811.1	10
YP_209211.1	9		NP_001039701.1	10		XP_001915548.1	10
ABE02694.1	8		NP_001069392.1	10		XP_590109.4	10
ABV70760.1	8		NP_001075044.1	10		AAI03051.1	9
ACH79982.1	8		NP_001108486.1	10		AAV38672.1	9
NP_001013608.1	8		NP_004682.2	10		AAX43400.1	9
NP_001015592.1	8		XP_587468.3	10		AAX43757.1	9
NP_001035568.2	8		XP_612097.3	10		BAC25377.1	9
NP_001035610.1	8		AAH49523.1	9		EDL24540.1	9
NP_001095544.1	8		AAI49997.1	9		EDL91150.1	9
NP_001095811.1	8		NP_001026926.1	9		NP_001039457.1	9
NP_776359.1	8		NP_001071363.1	9		NP_001069392.1	9
NP_776478.1	8		XP_001254888.1	9		NP_001069826.1	9
NP_776586.1	8		XP_001506584.1	9		XP_600173.1	9
NP_776758.2	8		XP_001925863.1	9		XP_848839.1	9
NP_776888.1	8		YP_209207.1	9		1Z2W	8
NP_777140.1	8		2DYS	8		AAH21396.1	8
NP_788823.1	8		AAI03319.1	8		AAI42341.1	8
NP_999395.1	8		AAI41841.1	8		AAI69126.1	8
P55859.3	8		AAI42427.1	8		ACD50133.1	8
XP_001509789.1	8		AAV38672.1	8		BAD93163.1	8
XP_001929226.1	8		AAV38841.1	8		CAH72035.1	8
AAH66955.2	7		BAG61348.1	8		NP_001017954.1	8
AAI03319.1	7		NP_001029734.1	8		NP_001030265.1	8
AAI05480.1	7		NP_001039635.1	8		NP_001039528.1	8
AAI41841.1	7		NP_001068667.1	8		NP_001039759.1	8
AAX27955.1	7		NP_001069496.1	8		NP_001069298.1	8
AAX43400.1	7		NP_001094594.1	8		NP_001069496.1	8
ACJ24535.1	7		NP_001096694.1	8		NP_001096812.1	8
BAE35030.1	7		NP_001649.1	8		NP_776896.1	8
CAH72035.1	7		NP_788823.1	8		NP_776911.2	8
NP_001015572.1	7		Q9FLQ7.2	8		NP_788823.1	8
NP_001029226.1	7		XP_609913.4	8		XP_001111983.1	8
NP_001029690.1	7		XP_612416.3	8		XP_001251760.1	8
NP_001040078.1	7		XP_614854.3	8		XP_614854.3	8
NP_001073687.1	7		XP_874679.3	8		XP_849940.1	8
NP_001075044.1	7		AAA52035.1	7		AAB35870.1	7
NP_001095606.1	7		AAF65452.1	7		AAF28978.1	7
XP_001091338.1	7		AAI02866.1	7		AAI34484.1	7
XP_001111983.1	7		AAI05480.1	7		ACI23578.1	7
XP_001787234.1	7		AAI14814.1	7		BAD92273.1	7
XP_001925863.1	7		AAV38192.1	7		BAE31539.1	7
XP_515452.2	7		ABM21551.1	7		BAF83282.1	7
XP_613393.3	7		ABV70878.1	7		CAA24008.1	7
XP_613708.3	7		BAG56769.1	7		EDL05858.1	7
3C7N	6		BAG65087.1	7		EDL23236.1	7
AAA52035.1	6		EDL23236.1	7		NP_001029730.1	7
AAC19161.1	6		EDL37773.1	7		NP_001029776.1	7
AAI18260.1	6		NP_001013608.1	7		NP_001033273.1	7
AAV38179.1	6		NP_001029516.1	7		NP_001033592.1	7
AAX43326.1	6		NP_001030354.1	7		NP_001035564.1	7
BAD92214.1	6		NP_001068623.1	7		NP_001039816.1	7
BAE31539.1	6		NP_001069211.1	7		NP_001069498.1	7
BAE73006.1	6		NP_001069826.1	7		NP_001071580.1	7
BAG56769.1	6		NP_001092452.1	7		NP_001073687.1	7
BAG65087.1	6		NP_001095305.1	7		NP_001092428.1	7
CAH56277.1	6		NP_001106692.1	7		NP_001107987.1	7
CAI15277.1	6		NP_776314.1	7		NP_776541.1	7
EDL04320.1	6		NP_776393.1	7		Q58DW5.3	7
EDL84232.1	6		NP_776621.1	7		XP_001094593.1	7
NP_001028785.1	6		NP_776758.2	7		XP_001366185.1	7
NP_001029621.1	6		Q9CPW4.3	7		XP_001367952.1	7
NP_001029846.1	6		XP_001489610.2	7		XP_001748801.1	7
NP_001035567.3	6		XP_001495008.1	7		XP_001787234.1	7
NP_001068762.1	6		XP_541506.2	7		XP_001790184.1	7
NP_001069826.1	6		XP_542980.2	7		XP_001927789.1	7
NP_001070466.1	6		XP_885171.2	7		XP_612416.3	7
NP_001076949.1	6		AAA30521.2	6		XP_863171.1	7
NP_001093789.1	6		AAC19161.1	6		XP_885171.2	7
NP_001095592.1	6		AAH66955.2	6		YP_001874829.1	7
NP_001096694.1	6		AAI05803.1	6		A0SXL6.1	6
NP_035426.1	6		AAP44493.1	6		AAA30521.2	6
NP_776424.1	6		ABS45049.1	6		AAA52035.1	6
NP_777141.1	6		ABV70754.1	6		AAA82155.1	6
XP_001492052.2	6		ACJ24535.1	6		AAC16069.1	6
XP_002118239.1	6		BAD92214.1	6		AAC24359.1	6
XP_523227.2	6		BAE31539.1	6		ABS45049.1	6
XP_540101.2	6		CAI15277.1	6		ACI29350.1	6
XP_587873.2	6		EDL05858.1	6		BAA09762.2	6
XP_613028.3	6		EDL15010.1	6		BAD92214.1	6
XP_850092.1	6		NP_001019712.1	6		BAF85328.1	6
XP_852456.1	6		NP_001029224.1	6		EDL04320.1	6
XP_874679.3	6		NP_001029514.1	6		NP_001012700.1	6
XP_874996.2	6		NP_001029565.1	6		NP_001014860.1	6
XP_877592.3	6		NP_001029707.1	6		NP_001029607.1	6
3EKS	5		NP_001030200.1	6		NP_001029777.1	6
AAI02075.1	5		NP_001030471.1	6		NP_001030394.1	6
AAI20032.1	5		NP_001030518.1	6		NP_001039701.1	6
AAI59439.1	5		NP_001032534.1	6		NP_001092554.1	6
AAX28980.1	5		NP_001035682.1	6		NP_035829.1	6
AAX29364.1	5		NP_001039589.2	6		NP_777188.1	6
ABQ13007.1	5		NP_001039759.1	6		Q2HJD5	6
ABV70868.1	5		NP_001039942.1	6		XP_001138480.1	6
ACB71133.1	5		NP_001069287.1	6		XP_001915132.1	6
ACE75861.1	5		NP_001069339.1	6		XP_001916399.1	6
BAC25377.1	5		NP_001092564.1	6		XP_523806.2	6
BAG57729.1	5		NP_001098946.1	6		XP_537947.2	6
EAW56537.1	5		NP_001103560.1	6		XP_542980.2	6
EAW68950.1	5		NP_776359.1	6		XP_587873.2	6
EAW83679.1	5		NP_776562.1	6		XP_588755.3	6
EAW91832.1	5		XP_001091338.1	6		XP_874679.3	6
EAW92250.1	5		XP_001142154.1	6		2DYS	5
EAW98398.1	5		XP_001153865.1	6		AAH66955.2	5
EDL11249.1	5		XP_001154691.1	6		AAI02339.1	5
EDL27865.1	5		XP_001250586.2	6		AAI02866.1	5
EDL96714.1	5		XP_001255518.2	6		AAN17325.1	5
NP_001012700.1	5		XP_001929226.1	6		AAV97884.1	5
NP_001014894.1	5		XP_590109.4	6		AAX28980.1	5
NP_001015548.1	5		XP_867282.1	6		ABE02694.1	5
NP_001029454.1	5		XP_871977.3	6		ABK54027.1	5
NP_001029471.1	5		XP_875886.2	6		ABM21551.1	5
NP_001029550.1	5		XP_876960.1	6		ABP48145.1	5
NP_001030200.1	5		1V54	5		ABV70626.1	5
NP_001030458.1	5		AAF28978.1	5		BAG53140.1	5
NP_001039334.1	5		AAI02517.1	5		BAG64930.1	5
NP_001039509.1	5		AAI12879.1	5		CAA28542.1	5
NP_001039557.1	5		AAI51315.1	5		EAW53806.1	5
NP_001068589.1	5		AAN17325.1	5		EDL36955.1	5
NP_001073110.1	5		AAX29338.1	5		EDM09101.1	5
NP_001092533.1	5		ABM06144.1	5		NP_001001598.1	5
NP_001094577.1	5		ABS45018.1	5		NP_001017950.1	5
NP_001095305.1	5		ACI23578.1	5		NP_001029565.1	5
NP_001095748.1	5		BAA04802.2	5		NP_001029710.1	5
NP_001098951.1	5		BAE02168.1	5		NP_001029932.1	5
NP_001107984.1	5		BAE73090.1	5		NP_001030280.1	5
NP_001108486.1	5		BAG56803.1	5		NP_001030421.1	5
NP_005787.1	5		BAG60202.1	5		NP_001039400.1	5
NP_006689.1	5		CAA68702.1	5		NP_001039461.1	5
NP_776456.1	5		EAW69377.1	5		NP_001039878.1	5
NP_776621.1	5		EAW78788.1	5		NP_001039896.1	5
NP_777109.1	5		EEA38622.1	5		NP_001068589.1	5
NP_777213.1	5		NP_001014957.1	5		NP_001068735.1	5
NP_861528.1	5		NP_001015548.1	5		NP_001068762.1	5
P13621.2	5		NP_001029162.2	5		NP_001068999.1	5
Q58CS8.4	5		NP_001029768.1	5		NP_001070466.1	5
XP_001082579.1	5		NP_001029813.1	5		NP_001070512.1	5
XP_001104690.1	5		NP_001029875.1	5		NP_001071409.1	5
XP_001138061.1	5		NP_001029967.1	5		NP_001075891.1	5
XP_001138480.1	5		NP_001033199.1	5		NP_001076071.1	5
XP_001163183.1	5		NP_001039350.1	5		NP_001077172.1	5
XP_001254888.1	5		NP_001039838.1	5		NP_001095947.1	5
XP_001380719.1	5		NP_001039909.1	5		NP_001127776.1	5
XP_001788533.1	5		NP_001068686.1	5		NP_776537.1	5
XP_001790312.1	5		NP_001068762.1	5		NP_776554.2	5
XP_001915548.1	5		NP_001069201.1	5		NP_776565.1	5
XP_001924618.1	5		NP_001069325.1	5		NP_777235.1	5
XP_001929445.1	5		NP_001069841.1	5		NP_999395.1	5
XP_509216.2	5		NP_001069886.2	5		P55859.3	5
XP_511671.1	5		NP_001070482.1	5		XP_001102980.1	5
XP_574848.2	5		NP_001070512.1	5		XP_001104690.1	5
XP_588755.3	5		NP_001076899.1	5		XP_001117178.1	5
XP_609913.4	5		NP_001094625.1	5		XP_001154691.1	5
XP_848839.1	5		NP_001095811.1	5		XP_001170347.1	5
XP_849940.1	5		NP_001095955.1	5		XP_001251315.2	5
XP_876032.3	5		NP_001096653.1	5		XP_001251619.1	5
ZP_02322168.1	5		NP_001098840.1	5		XP_001373422.1	5
			NP_001098951.1	5		XP_001489610.2	5
			NP_776343.1	5		XP_001492130.2	5
			NP_776686.1	5		XP_001502741.1	5
			NP_874363.1	5		XP_001506584.1	5
			P12624.6	5		XP_001509789.1	5
			P13605.2	5		XP_001788341.1	5
			P16368.2	5		XP_001917404.1	5
			XP_001118011.1	5		XP_549000.2	5
			XP_001139319.1	5		XP_586607.3	5
			XP_001140118.1	5		XP_609913.4	5
			XP_001250862.1	5		XP_611630.4	5
			XP_001371068.1	5		XP_849800.1	5
			XP_001491993.2	5		XP_850184.1	5
			XP_001718559.1	5		XP_879059.1	5
			XP_001788341.1	5		ZP_01925762.1	5
			XP_001788477.1	5
			XP_001915491.1	5
			XP_001915548.1	5
			XP_001929445.1	5
			XP_525693.2	5
			XP_533657.2	5
			XP_543848.2	5
			XP_849940.1	5
			XP_874378.3	5
			XP_875656.2	5

## Sheet: MSC analyzed by DAVID
Accession ID	David Default IDs	Species	Gene Name
P55859	589860	Bos taurus	nucleoside phosphorylase
Q5VTE0	821677	Homo sapiens	eukaryotic translation elongation factor 1 alpha-like 7; eukaryotic translation elongation factor 1 alpha-like 3; similar to eukaryotic translation elongation factor 1 alpha 1; eukaryotic translation elongation factor 1 alpha 1
Q58CS8	571543	Bos taurus	N-acetylglucosamine-1-phosphate transferase, gamma subunit
P13213	596506	Bos taurus	secreted protein, acidic, cysteine-rich (osteonectin)
P13621	584959	Bos taurus	ATP synthase, H+ transporting, mitochondrial F1 complex, O subunit
EAW61667	816980	Homo sapiens	secreted protein, acidic, cysteine-rich (osteonectin)
AAI03319	583180	Bos taurus	DEAD (Asp-Glu-Ala-Asp) box polypeptide 5
ACE75861	617401	Sus scrofa	troponin I
AAI41841	822362	Homo sapiens	mortality factor 4; mortality factor 4 like 1
AAI49405	572673	Bos taurus	matrix metallopeptidase 2 (gelatinase A, 72kDa gelatinase, 72kDa type IV collagenase)
AAI18260	595861	Bos taurus	isocitrate dehydrogenase 3 (NAD+) alpha
CAH72035	782724	Homo sapiens	similar to tumor protein, translationally-controlled 1; tumor protein, translationally-controlled 1
AAI02075	580908	Bos taurus	similar to BLOCK 23; ribosomal protein, large, P0
EAW83679	802645	Homo sapiens	calumenin
BAF82142	778310	Homo sapiens	similar to eukaryotic translation initiation factor 4A; small nucleolar RNA, H/ACA box 67; eukaryotic translation initiation factor 4A, isoform 1
BAG57729	817936	Homo sapiens	WD repeat and SOCS box-containing 1
BAF85328	821677	Homo sapiens	eukaryotic translation elongation factor 1 alpha-like 7; eukaryotic translation elongation factor 1 alpha-like 3; similar to eukaryotic translation elongation factor 1 alpha 1; eukaryotic translation elongation factor 1 alpha 1
AAI34596	576994	Bos taurus	polyamine oxidase (exo-N4-amino)
ACH79982	587210	Bos taurus	hypothetical LOC100190912
AAC19161	797564	Homo sapiens	crystallin, alpha B
ACJ24535	808953	Homo sapiens	actinin, alpha 1
EDL84232	406936	Rattus norvegicus	tropomyosin 1, alpha
AAH66955	787053	Homo sapiens	annexin A2 pseudogene 3; annexin A2; annexin A2 pseudogene 1
BAG65087	821677	Homo sapiens	eukaryotic translation elongation factor 1 alpha-like 7; eukaryotic translation elongation factor 1 alpha-like 3; similar to eukaryotic translation elongation factor 1 alpha 1; eukaryotic translation elongation factor 1 alpha 1
AAI59439	399122	Rattus norvegicus	similar to 40S ribosomal protein S16; ribosomal protein S16
EDL11249	446135	Mus musculus	core binding factor beta
AAB38376	6761700	Delphinapterus leucas	Putative uncharacterized protein
EAW68950	802485	Homo sapiens	ELAV (embryonic lethal, abnormal vision, Drosophila)-like 1 (Hu antigen R)
AAS55927	614903	Sus scrofa	actin, beta
EAW92250	777970	Homo sapiens	ribosomal protein L35a
EDL96714	394495	Rattus norvegicus	actin, alpha 1, skeletal muscle
BAE31539	458728	Mus musculus	lamin A
CAH56277	810176	Homo sapiens	retinoic acid receptor, alpha
BAG56769	817654	Homo sapiens	thrombospondin 1
BAD92214	786754	Homo sapiens	ribosomal protein L4; ribosomal protein L4 pseudogene 5; ribosomal protein L4 pseudogene 4
EAW91832	819276	Homo sapiens	zinc finger protein 706
EDL23236	441405	Mus musculus	tubulin, beta 5
AAI05480	591781	Bos taurus	phosphoglycerate dehydrogenase
BAC25377	431623	Mus musculus	predicted gene 7780; similar to 40S ribosomal protein S17; predicted gene 2614; ribosomal protein S17; predicted gene 6402; predicted gene 14586; predicted gene 12034
EDL27865	438632	Mus musculus	actin, alpha, cardiac muscle 1; similar to alpha-actin (AA 27-375)
BAE35030	428644	Mus musculus	leucine rich repeat containing 59
CAI15277	808563	Homo sapiens	phosphoprotein enriched in astrocytes 15
AAI20032	586842	Bos taurus	ubiquilin 1
AAI02827	596430	Bos taurus	pyruvate kinase, muscle
ABQ13007	594823	Bos taurus	osteoglycin
EAW98398	787993	Homo sapiens	cyclin-dependent kinase 2 associated protein 1
AAI02339	586301	Bos taurus	FK506 binding protein 1A, 12kDa; FK506 binding protein 1A, 12kDa-like
XP_852456	768928	Canis lupus	similar to Cytochrome c oxidase polypeptide VIIc, mitochondrial precursor
XP_877592	580736	Bos taurus	filamin B, beta (actin binding protein 278)
NP_001030518	582651	Bos taurus	hypothetical LOC780990; similar to nucleophosmin 1; nucleophosmin (nucleolar phosphoprotein B23, numatrin)
NP_001029471	583300	Bos taurus	phosphoglycerate kinase 1
NP_001068762	596967	Bos taurus	hypothetical LOC509941; chromosome 20 open reading frame 149 ortholog; hypothetical LOC784023
YP_001382084	2221262	Meles anakuma	Cytochrome c oxidase subunit 1
XP_001104690	944857	Macaca mulatta	similar to Guanine nucleotide-binding protein beta subunit 2-like 1 (Receptor of activated protein kinase C 1) (RACK1) (Receptor for activated C kinase)
NP_001012700	580908	Bos taurus	similar to BLOCK 23; ribosomal protein, large, P0
XP_996033	424317	Mus musculus	predicted gene 7743; calmodulin 3; calmodulin 2; calmodulin 1; predicted gene 7308
NP_035426	428637	Mus musculus	predicted gene 10027; hypothetical protein LOC674425; predicted gene 6794; predicted gene 9175; similar to ribosomal protein S18; similar to ribosomal protein; ribosomal protein S18; predicted gene 11230; predicted gene 5321; predicted gene 10260; predicted gene 8599; predicted gene 8268
NP_001095606	592444	Bos taurus	nucleoredoxin
XP_001138480	886512	Pan troglodytes	similar to voltage dependent anion channel form 3; voltage-dependent anion channel 3
XP_001252992	582596	Bos taurus	similar to ferritin L subunit; ferritin, light polypeptide
NP_001095305	584258	Bos taurus	myosin, heavy chain 3, skeletal muscle, embryonic
XP_850092	759625	Canis lupus	similar to ribosomal protein L37
NP_776621	579437	Bos taurus	thrombospondin 1
XP_874679	589425	Bos taurus	similar to ribosomal protein L35; similar to 60S ribosomal protein L35
NP_001035610	592511	Bos taurus	ribosomal protein L7a
NP_001068589	584805	Bos taurus	eukaryotic translation elongation factor 2
NP_001068686	589703	Bos taurus	S100 calcium binding protein A16
NP_001098951	586839	Bos taurus	RAB8A, member RAS oncogene family
XP_001929445	618801	Sus scrofa	similar to ATP synthase subunit beta, mitochondrial
XP_511671	872647	Pan troglodytes	SMT3 suppressor of mif two 3 homolog 2 (S. cerevisiae)
NP_001029454	570598	Bos taurus	serine hydroxymethyltransferase 2 (mitochondrial)
NP_001093789	579483	Bos taurus	ubiquitin specific peptidase 4 (proto-oncogene)
XP_613028	594236	Bos taurus	nebulin
NP_776888	589639	Bos taurus	small nuclear ribonucleoprotein polypeptide N; SNRPN upstream reading frame; small nuclear ribonucleoprotein polypeptides B and B1
NP_001096694	574060	Bos taurus	annexin A6
NP_001029714	597943	Bos taurus	chaperonin containing TCP1, subunit 6A (zeta 1)
NP_776478	595664	Bos taurus	fibrillin 1
NP_001095811	578376	Bos taurus	lectin, galactoside-binding, soluble, 3
NP_001094577	596624	Bos taurus	phenylalanyl-tRNA synthetase, alpha subunit
NP_776474	588014	Bos taurus	enolase 1, (alpha)
XP_001254888	570530	Bos taurus	similar to MFGE8 protein
NP_001071494	591551	Bos taurus	tenascin C
XP_609913	591483	Bos taurus	cathepsin D
NP_001030200	587173	Bos taurus	eukaryotic translation initiation factor 4B
NP_001108486	752125	Canis lupus	selenoprotein M
NP_001029846	581454	Bos taurus	ribosomal protein L14
NP_001092533	581238	Bos taurus	F-box protein, helicase, 18
XP_001788533	591069	Bos taurus	integrin, alpha 7
XP_001492052	670310	Equus caballus	similar to Desmin
NP_005787	794685	Homo sapiens	nuclear transport factor 2
XP_001790312	584829	Bos taurus	zinc finger, MYM-type 1
XP_001250586	574629	Bos taurus	filamin C, gamma (actin binding protein 280)
XP_574848	394209	Rattus norvegicus	similar to 60S ribosomal protein L23a; hypothetical protein LOC679285; ribosomal protein L23a
NP_001095544	589504	Bos taurus	quiescin Q6 sulfhydryl oxidase 1
YP_001874829	5068371	Naemorhedus swinhoei	COX1
NP_001069115	574177	Bos taurus	myosin light chain, phosphorylatable, fast skeletal muscle
NP_006689	788173	Homo sapiens	bladder cancer associated protein
NP_001015548	596980	Bos taurus	similar to ribosomal protein S6-like; similar to mCG7176; ribosomal protein S6
XP_590109	596430	Bos taurus	pyruvate kinase, muscle
NP_001029690	594587	Bos taurus	cytochrome b5 reductase 1
XP_001251619	585399	Bos taurus	similar to mCG18413
NP_001077172	571520	Bos taurus	ring finger protein 185
NP_788823	571132	Bos taurus	similar to Rho GDP-dissociation inhibitor 1 (Rho GDI 1) (Rho-GDI alpha) (GDI-1); Rho GDP dissociation inhibitor (GDI) alpha
NP_001073687	578681	Bos taurus	chloride intracellular channel 4
NP_001014955	592778	Bos taurus	heat shock 22kDa protein 8
NP_001029162	571032	Bos taurus	sterol carrier protein 2; similar to Sterol carrier protein 2
NP_001039509	571157	Bos taurus	cytidine monophosphate (UMP-CMP) kinase 1, cytosolic
XP_001081785	395981	Rattus norvegicus	actin, gamma 1; similar to put. type 5 nonmuscle actin; similar to Actin, cytoplasmic 2 (Gamma-actin); similar to actin-like
NP_001092554	583466	Bos taurus	mortality factor 4 like 2
XP_531829	758092	Canis lupus	ubiquitin-ribosomal protein L40 fusion protein; ribosomal protein S27a; similar to ubiquitin B precursor; ubiquitin B; ubiquitin A-52 residue ribosomal protein fusion product 1
NP_001026926	580211	Bos taurus	similar to ribosomal protein L6-like; ribosomal protein L6
XP_537947	756584	Canis lupus	solute carrier family 25 (mitochondrial carrier; adenine nucleotide translocator), member 6
NP_999395	617654	Sus scrofa	tenascin C
XP_001892989	2293040	Brugia malayi	Bm1_07595
XP_001892989	2294914	Brugia malayi	Bm1_25975
NP_001013608	583522	Bos taurus	tropomyosin 1 (alpha)
NP_001095592	580427	Bos taurus	signal sequence receptor, alpha; similar to signal sequence receptor, alpha (translocon-associated protein alpha)
XP_542980	762157	Canis lupus	myosin, light chain 9, regulatory; similar to Myosin regulatory light chain 2, nonsarcomeric (Myosin RLC); similar to Myosin regulatory light chain 2, smooth muscle isoform (Myosin RLC) (LC20); myosin, light chain 12A, regulatory, non-sarcomeric; similar to myosin regulatory light chain-like; similar to myosin regulatory light polypeptide 9 isoform b; similar to Myosin regulatory light chain 2-A,…
XP_515452	872736	Pan troglodytes	cysteine-rich PDZ-binding protein
XP_001506584	1163844	Ornithorhynchus anatinus	similar to 40S ribosomal protein S12
NP_001076949	572143	Bos taurus	capping protein (actin filament) muscle Z-line, alpha 1
NP_001039528	581026	Bos taurus	serpin peptidase inhibitor, clade H (heat shock protein 47), member 1, (collagen binding protein 1)
NP_861528	598621	Bos taurus	tRNA aspartic acid methyltransferase 1
NP_001075044	582158	Bos taurus	desmin
XP_001924618	618378	Sus scrofa	similar to 60S acidic ribosomal protein P1
XP_001787234	595694	Bos taurus	hypothetical protein LOC100139141
XP_540101	758392	Canis lupus	ras homolog gene family, member B
XP_001094593	918896	Macaca mulatta	annexin A2
XP_002118239	348900	Trichoplax adhaerens	TRIADDRAFT_62277
XP_849940	751764	Canis lupus	similar to Small EDRK-rich factor 2 (4F5rel)
XP_613393	573068	Bos taurus	SUMO1/sentrin specific peptidase 6
NP_001040099	582516	Bos taurus	bitter taste receptor Bota-T2R65A
NP_001039838	597938	Bos taurus	tubulin, beta 3; tubulin, beta 6
NP_001015592	584176	Bos taurus	similar to profilin 1; profilin 1
NP_776424	581519	Bos taurus	B-cell translocation gene 1, anti-proliferative
NP_001013607	598183	Bos taurus	triosephosphate isomerase 1
XP_851281	766638	Canis lupus	similar to Cofilin-1 (Cofilin, non-muscle isoform) (18 kDa phosphoprotein) (p18)
NP_001039334	590619	Bos taurus	ATPase, H+ transporting, lysosomal 14kDa, V1 subunit F; similar to ATPase, vacuolar, 14 kD
XP_001111983	912352	Macaca mulatta	similar to Very hypothetical protein
NP_777213	569837	Bos taurus	ribosomal protein, large, P2
XP_001082579	945521	Macaca mulatta	similar to cofilin 2
NP_776359	576327	Bos taurus	lumican
NP_001069882	571239	Bos taurus	transmembrane BAX inhibitor motif containing 6
XP_587873	570962	Bos taurus	solute carrier family 18 (vesicular monoamine), member 1
NP_777109	590553	Bos taurus	ATP synthase, H+ transporting, mitochondrial F1 complex, alpha subunit 1, cardiac muscle; similar to ATP synthase, H+ transporting, mitochondrial F1 complex, alpha subunit 1, cardiac muscle
NP_001039614	584095	Bos taurus	transgelin
NP_001039557	589893	Bos taurus	septin 2
NP_001073110	594364	Bos taurus	steroid receptor RNA activator 1
YP_209207	598482	Bos taurus	Cytochrome c oxidase subunit 1
XP_001091338	936074	Macaca mulatta	solute carrier family 29 (nucleoside transporters), member 1
XP_588755	582525	Bos taurus	collagen, type VI, alpha 1
XP_001118006	917557	Macaca mulatta	eukaryotic translation elongation factor 2
NP_001015572	580625	Bos taurus	Parkinson disease (autosomal recessive, early onset) 7
NP_001070466	588907	Bos taurus	ribosomal protein L13a
NP_001040078	593397	Bos taurus	cleft lip and palate associated transmembrane protein 1
NP_001096813	582494	Bos taurus	beta-1,3-N-acetylgalactosaminyltransferase 2
NP_001028785	593941	Bos taurus	ribosomal protein S2
YP_052708	569237	Bos indicus	NADH-ubiquinone oxidoreductase chain 6
YP_209210	593842	Bos taurus	ATP synthase subunit a
YP_209211	581174	Bos taurus	Cytochrome c oxidase subunit 3
NP_001029226	579062	Bos taurus	similar to phosphoglycerate mutase 1 (brain); phosphoglycerate mutase 1 (brain)
XP_523227	881868	Pan troglodytes	tetraspanin 3
NP_001069826	597941	Bos taurus	protein kinase, cAMP-dependent, regulatory, type I, alpha (tissue specific extinguisher 1)
XP_001925863	619651	Sus scrofa	vascular smooth muscle alpha-actin
NP_776456	583030	Bos taurus	cathepsin B
NP_001095748	578484	Bos taurus	synaptotagmin-like 2
NP_786976	586419	Bos taurus	lectin, galactoside-binding, soluble, 1
NP_776857	594843	Bos taurus	peroxiredoxin 3
XP_874996	571068	Bos taurus	oxysterol binding protein-like 5
NP_001107984	587500	Bos taurus	guanine nucleotide binding protein (G protein), gamma 10
NP_001092326	574479	Bos taurus	S100 calcium binding protein A11 (calgizzarin)
NP_001030458	576919	Bos taurus	solute carrier family 39 (zinc transporter), member 1
XP_001163183	868574	Pan troglodytes	similar to tropomyosin 1, alpha isoform a; hypothetical protein LOC469921; tropomyosin 3; similar to tropomyosin 3, gamma; similar to Tropomyosin 3
NP_776945	598005	Bos taurus	collagen, type I, alpha 2
NP_001068594	592089	Bos taurus	collagen, type VI, alpha 2
NP_001035568	571082	Bos taurus	myogenic differentiation 1
NP_001029621	570814	Bos taurus	karyopherin alpha 2 (RAG cohort 1, importin alpha 1)
NP_001035567	577774	Bos taurus	similar to annexin A5; annexin A5
XP_001380719	4520580	Monodelphis domestica	hypothetical protein LOC100031467
NP_776758	574881	Bos taurus	protein disulfide isomerase family A, member 3
NP_776562	579605	Bos taurus	serpin peptidase inhibitor, clade E (nexin, plasminogen activator inhibitor type 1), member 1
XP_001509789	1175274	Ornithorhynchus anatinus	hypothetical protein LOC100078781
NP_001068839	571130	Bos taurus	basigin
XP_001915548	668010	Equus caballus	similar to QM protein
XP_613708	592818	Bos taurus	cartilage associated protein; similar to Cartilage-associated protein
NP_001029206	570660	Bos taurus	similar to Glyceraldehyde-3-phosphate dehydrogenase; glyceraldehyde-3-phosphate dehydrogenase
NP_001070299	579302	Bos taurus	collagen, type III, alpha 1
XP_876032	575293	Bos taurus	sphingosine kinase 1
XP_001929226	615949	Sus scrofa	similar to SEC23A (S. cerevisiae)
NP_776394	580160	Bos taurus	vimentin
NP_001029550	576403	Bos taurus	ankyrin repeat domain 1 (cardiac muscle)
NP_777141	580087	Bos taurus	annexin A2
NP_001014894	569998	Bos taurus	similar to ribosomal protein L4; ribosomal protein L4
NP_777140	589351	Bos taurus	ribosomal protein L3; similar to ribosomal protein L3
XP_509216	876044	Pan troglodytes	chaperonin containing TCP1, subunit 2 (beta)
XP_001138061	867442	Pan troglodytes	tropomyosin 4; hypothetical LOC460237
XP_512771	878321	Pan troglodytes	similar to calmodulin; similar to Calmodulin (CaM); similar to CALM3 protein; hypothetical protein LOC746244; calmodulin 3 (phosphorylase kinase, delta); calmodulin 2 (phosphorylase kinase, delta); calmodulin 1 (phosphorylase kinase, delta)
XP_848839	762157	Canis lupus	myosin, light chain 9, regulatory; similar to Myosin regulatory light chain 2, nonsarcomeric (Myosin RLC); similar to Myosin regulatory light chain 2, smooth muscle isoform (Myosin RLC) (LC20); myosin, light chain 12A, regulatory, non-sarcomeric; similar to myosin regulatory light chain-like; similar to myosin regulatory light polypeptide 9 isoform b; similar to Myosin regulatory light chain 2-A,…
NP_001029211	581295	Bos taurus	collagen, type I, alpha 1
NP_776586	588955	Bos taurus	prosaposin

## Sheet: MFC analyzed by DAVID
Accession ID	David Default IDs	Species	Gene Name
Q5VTE0	821677	Homo sapiens	eukaryotic translation elongation factor 1 alpha-like 7; eukaryotic translation elongation factor 1 alpha-like 3; similar to eukaryotic translation elongation factor 1 alpha 1; eukaryotic translation elongation factor 1 alpha 1
P16368	591434	Bos taurus	TIMP metallopeptidase inhibitor 2
P12624	590571	Bos taurus	myristoylated alanine-rich protein kinase C substrate
Q9FLQ7	3516949	Arabidopsis thaliana	Formin-like protein 20
P13605	578889	Bos taurus	fibromodulin
P13213	596506	Bos taurus	secreted protein, acidic, cysteine-rich (osteonectin)
Q9CPW4	443399	Mus musculus	predicted gene 16372; actin related protein 2/3 complex, subunit 5
Q5E968	593169	Bos taurus	cathepsin K
EAW61667	816980	Homo sapiens	secreted protein, acidic, cysteine-rich (osteonectin)
AAI03319	583180	Bos taurus	DEAD (Asp-Glu-Ala-Asp) box polypeptide 5
EDL15010	461390	Mus musculus	guanine nucleotide binding protein (G protein), beta 1
AAI41841	822362	Homo sapiens	mortality factor 4; mortality factor 4 like 1
ABS45049	580331	Bos taurus	lectin, galactoside-binding, soluble, 3 binding protein
AAI49405	572673	Bos taurus	matrix metallopeptidase 2 (gelatinase A, 72kDa gelatinase, 72kDa type IV collagenase)
BAG56803	825888	Homo sapiens	RWD domain containing 4A
EEA38622	1625341	Branchiostoma floridae	BRAFLDRAFT_104189
AAI02866	597642	Bos taurus	ribosomal protein L13
CAH72035	782724	Homo sapiens	similar to tumor protein, translationally-controlled 1; tumor protein, translationally-controlled 1
ABS45018	584086	Bos taurus	CD151 molecule (Raph blood group)
BAF82142	778310	Homo sapiens	similar to eukaryotic translation initiation factor 4A; small nucleolar RNA, H/ACA box 67; eukaryotic translation initiation factor 4A, isoform 1
BAF85328	821677	Homo sapiens	eukaryotic translation elongation factor 1 alpha-like 7; eukaryotic translation elongation factor 1 alpha-like 3; similar to eukaryotic translation elongation factor 1 alpha 1; eukaryotic translation elongation factor 1 alpha 1
AAP92609	388802	Rattus norvegicus	spermidine/spermine N1-acetyl transferase 1
AAI14814	583517	Bos taurus	N-acetylgalactosaminidase, alpha-
AAI34596	576994	Bos taurus	polyamine oxidase (exo-N4-amino)
ABM06144	599011	Bos taurus	myosin, light chain 9, regulatory
AAC19161	797564	Homo sapiens	crystallin, alpha B
ACJ24535	808953	Homo sapiens	actinin, alpha 1
AAH66955	787053	Homo sapiens	annexin A2 pseudogene 3; annexin A2; annexin A2 pseudogene 1
BAG65087	821677	Homo sapiens	eukaryotic translation elongation factor 1 alpha-like 7; eukaryotic translation elongation factor 1 alpha-like 3; similar to eukaryotic translation elongation factor 1 alpha 1; eukaryotic translation elongation factor 1 alpha 1
AAH21396	454841	Mus musculus	diaphanous homolog 1 (Drosophila)
EDL05858	442700	Mus musculus	predicted gene 13121; predicted gene 3160; high-mobility group (nonhistone chromosomal) protein 1-like 1; predicted gene 6090; predicted gene 3851; predicted gene 8967; predicted gene 7782; predicted gene 4587; predicted gene 4689; predicted gene 3307; predicted gene 13932; predicted gene 15059; predicted gene 3565; predicted gene 15447; predicted gene 12587; predicted gene 9012; predicted gene 6…
BAG60202	821677	Homo sapiens	eukaryotic translation elongation factor 1 alpha-like 7; eukaryotic translation elongation factor 1 alpha-like 3; similar to eukaryotic translation elongation factor 1 alpha 1; eukaryotic translation elongation factor 1 alpha 1
BAG61348	815658	Homo sapiens	adaptor-related protein complex 3, mu 1 subunit
AAB38376	6761700	Delphinapterus leucas	Putative uncharacterized protein
EDL37773	445585	Mus musculus	ubiquitin carboxy-terminal hydrolase L1
BAG63683	776418	Homo sapiens	secreted frizzled-related protein 4
AAS55927	614903	Sus scrofa	actin, beta
AAI51315	585948	Bos taurus	phosphorylase, glycogen, muscle
EDL96714	394495	Rattus norvegicus	actin, alpha 1, skeletal muscle
BAD93163	798707	Homo sapiens	caveolin 1, caveolae protein, 22kDa
EAW69377	793182	Homo sapiens	growth arrest and DNA-damage-inducible, beta
BAE31539	458728	Mus musculus	lamin A
AAP44493	590272	Bos taurus	aggrecan
AAH49523	1539752	Danio rerio	H2A histone family, member Z; H2A histone family, member V, like; H2A histone family, member V
BAG56769	817654	Homo sapiens	thrombospondin 1
BAD92214	786754	Homo sapiens	ribosomal protein L4; ribosomal protein L4 pseudogene 5; ribosomal protein L4 pseudogene 4
AAN17325	593707	Bos taurus	ferritin, heavy polypeptide 1; similar to ferritin heavy chain; similar to Ferritin, heavy polypeptide 1
CAA68702	586153	Bos taurus	decorin
AAI02517	580087	Bos taurus	annexin A2
AAA30521	591125	Bos taurus	fibronectin 1
ABM21551	588955	Bos taurus	prosaposin
AAI42427	590188	Bos taurus	TIMP metallopeptidase inhibitor 3
ACE76876	6761045	Bos primigenius	Cytochrome b
EDL23236	441405	Mus musculus	tubulin, beta 5
AAI49997	589492	Bos taurus	solute carrier family 25 (mitochondrial carrier; phosphate carrier), member 3
AAI05803	809515	Homo sapiens	ferritin, heavy polypeptide 1; ferritin, heavy polypeptide-like 16; similar to ferritin, heavy polypeptide 1; ferritin, heavy polypeptide-like 3 pseudogene
AAI05480	591781	Bos taurus	phosphoglycerate dehydrogenase
EAW78788	808101	Homo sapiens	hypothetical LOC401093
BAA04802	790788	Homo sapiens	transgelin 2
AAI12879	579412	Bos taurus	dehydrogenase/reductase (SDR family) member 4
AAF28978	774730	Homo sapiens	chromosome 3 open reading frame 10
CAI15277	808563	Homo sapiens	phosphoprotein enriched in astrocytes 15
AAI02827	596430	Bos taurus	pyruvate kinase, muscle
XP_001788477	579211	Bos taurus	CD99 molecule
XP_001489610	653815	Equus caballus	hypothetical protein LOC100055332
NP_001030518	582651	Bos taurus	hypothetical LOC780990; similar to nucleophosmin 1; nucleophosmin (nucleolar phosphoprotein B23, numatrin)
XP_871977	581209	Bos taurus	similar to chromosome 8 open reading frame 34
XP_876960	596193	Bos taurus	similar to 60S ribosomal protein L21; similar to ribosomal protein L21; ribosomal protein L21
NP_001076899	582082	Bos taurus	LETM1 domain containing 1
NP_001071363	582966	Bos taurus	transmembrane 9 superfamily member 2
YP_001382084	2221262	Meles anakuma	Cytochrome c oxidase subunit 1
NP_001068762	596967	Bos taurus	hypothetical LOC509941; chromosome 20 open reading frame 149 ortholog; hypothetical LOC784023
NP_004682	797507	Homo sapiens	ATPase, H+ transporting, lysosomal 38kDa, V0 subunit d1
NP_001069201	575384	Bos taurus	VAMP (vesicle-associated membrane protein)-associated protein A, 33kDa
NP_001098840	590449	Bos taurus	similar to leucine-rich-domain inter-acting protein 1; LeR inter-acting protein 1; LEAP1; similar to SCAN domain-containing 1
NP_776493	596047	Bos taurus	gap junction protein, alpha 1, 43kDa
XP_001252992	582596	Bos taurus	similar to ferritin L subunit; ferritin, light polypeptide
XP_001154691	862074	Pan troglodytes	hypothetical LOC451164; hypothetical protein LOC743290; ribosomal protein S20; similar to 40S ribosomal protein S20; hypothetical protein LOC738412; hypothetical protein LOC736378
NP_001095305	584258	Bos taurus	myosin, heavy chain 3, skeletal muscle, embryonic
NP_776621	579437	Bos taurus	thrombospondin 1
NP_001029565	596754	Bos taurus	secreted frizzled-related protein 2
NP_001106692	585748	Bos taurus	reticulon 4
NP_001019640	570969	Bos taurus	similar to ribosomal protein L9; similar to 60S ribosomal protein L9; ribosomal protein L9
NP_776896	573024	Bos taurus	TIMP metallopeptidase inhibitor 1
NP_001069211	577862	Bos taurus	eukaryotic translation initiation factor 2B, subunit 1 alpha, 26kDa
XP_874679	589425	Bos taurus	similar to ribosomal protein L35; similar to 60S ribosomal protein L35
NP_001068686	589703	Bos taurus	S100 calcium binding protein A16
NP_001029707	594313	Bos taurus	NAD(P)H dehydrogenase, quinone 1
NP_001098951	586839	Bos taurus	RAB8A, member RAS oncogene family
XP_001929445	618801	Sus scrofa	similar to ATP synthase subunit beta, mitochondrial
NP_001069325	582181	Bos taurus	similar to protein phosphatase 2 (formerly 2A), catalytic subunit, beta; protein phosphatase 2 (formerly 2A), catalytic subunit, beta isoform
NP_001098946	593923	Bos taurus	chromosome 1 open reading frame 85 ortholog
NP_001096694	574060	Bos taurus	annexin A6
NP_001094625	590652	Bos taurus	nidogen 1
NP_776478	595664	Bos taurus	fibrillin 1
NP_001095811	578376	Bos taurus	lectin, galactoside-binding, soluble, 3
NP_776474	588014	Bos taurus	enolase 1, (alpha)
XP_001788341	597997	Bos taurus	hypothetical protein LOC100138341
XP_001254888	570530	Bos taurus	similar to MFGE8 protein
XP_533657	746564	Canis lupus	similar to ribosomal protein S19; ribosomal protein S19
NP_001071494	591551	Bos taurus	tenascin C
XP_609913	591483	Bos taurus	cathepsin D
XP_879059	591125	Bos taurus	fibronectin 1
NP_001069339	590050	Bos taurus	immediate early response 2
NP_001030200	587173	Bos taurus	eukaryotic translation initiation factor 4B
NP_001108486	752125	Canis lupus	selenoprotein M
XP_878578	591125	Bos taurus	fibronectin 1
NP_001068667	595674	Bos taurus	nucleobindin 1
NP_776343	583892	Bos taurus	Niemann-Pick disease, type C2
NP_001103560	577695	Bos taurus	similar to MGC139200 protein; zinc finger protein 133
XP_001250586	574629	Bos taurus	filamin C, gamma (actin binding protein 280)
XP_587468	596709	Bos taurus	AHNAK nucleoprotein
NP_001095544	589504	Bos taurus	quiescin Q6 sulfhydryl oxidase 1
NP_001030354	592241	Bos taurus	cadherin 13, H-cadherin (heart)
NP_001069115	574177	Bos taurus	myosin light chain, phosphorylatable, fast skeletal muscle
NP_001069392	590106	Bos taurus	syndecan 1
XP_001915491	655752	Equus caballus	receptor-associated protein of the synapse
XP_001153865	887108	Pan troglodytes	RAB5B, member RAS oncogene family
NP_001015548	596980	Bos taurus	similar to ribosomal protein S6-like; similar to mCG7176; ribosomal protein S6
XP_612416	581860	Bos taurus	LIM domain and actin binding 1
NP_001029967	596726	Bos taurus	galactose mutarotase (aldose 1-epimerase)
XP_590109	596430	Bos taurus	pyruvate kinase, muscle
NP_001092564	595781	Bos taurus	RAB7, member RAS oncogene family-like 1
XP_001251619	585399	Bos taurus	similar to mCG18413
NP_001029875	587483	Bos taurus	elongation of very long chain fatty acids (FEN1/Elo2, SUR4/Elo3, yeast)-like 1
NP_788823	571132	Bos taurus	similar to Rho GDP-dissociation inhibitor 1 (Rho GDI 1) (Rho-GDI alpha) (GDI-1); Rho GDP dissociation inhibitor (GDI) alpha
NP_001029876	585437	Bos taurus	dimethylarginine dimethylaminohydrolase 2
NP_001070512	571518	Bos taurus	signal sequence receptor, gamma (translocon-associated protein gamma)
NP_776314	578533	Bos taurus	adenylate kinase 2
NP_001014955	592778	Bos taurus	heat shock 22kDa protein 8
NP_001096653	575167	Bos taurus	polymerase (DNA-directed), delta interacting protein 3
XP_001140118	867469	Pan troglodytes	shisa homolog 4 (Xenopus laevis)
NP_001014957	597482	Bos taurus	pyrroline-5-carboxylate reductase 1
NP_001029162	571032	Bos taurus	sterol carrier protein 2; similar to Sterol carrier protein 2
XP_001250862	591977	Bos taurus	talin 1
XP_001081785	395981	Rattus norvegicus	actin, gamma 1; similar to put. type 5 nonmuscle actin; similar to Actin, cytoplasmic 2 (Gamma-actin); similar to actin-like
XP_001255518	586837	Bos taurus	zinc finger protein 106 homolog (mouse)
NP_001092554	583466	Bos taurus	mortality factor 4 like 2
NP_001039909	583109	Bos taurus	CDC42 effector protein (Rho GTPase binding) 3
NP_001026926	580211	Bos taurus	similar to ribosomal protein L6-like; ribosomal protein L6
NP_001069496	598898	Bos taurus	2-deoxyribose-5-phosphate aldolase homolog (C. elegans)
XP_001892989	2293040	Brugia malayi	Bm1_07595
XP_001892989	2294914	Brugia malayi	Bm1_25975
NP_001013608	583522	Bos taurus	tropomyosin 1 (alpha)
XP_542980	762157	Canis lupus	myosin, light chain 9, regulatory; similar to Myosin regulatory light chain 2, nonsarcomeric (Myosin RLC); similar to Myosin regulatory light chain 2, smooth muscle isoform (Myosin RLC) (LC20); myosin, light chain 12A, regulatory, non-sarcomeric; similar to myosin regulatory light chain-like; similar to myosin regulatory light polypeptide 9 isoform b; similar to Myosin regulatory light chain 2-A,…
XP_001506584	1163844	Ornithorhynchus anatinus	similar to 40S ribosomal protein S12
NP_001039528	581026	Bos taurus	serpin peptidase inhibitor, clade H (heat shock protein 47), member 1, (collagen binding protein 1)
XP_875886	597147	Bos taurus	similar to Protein FAM101B
XP_885171	586173	Bos taurus	WD repeat and SOCS box-containing 1
XP_541506	758498	Canis lupus	nucleobindin 1
NP_001075044	582158	Bos taurus	desmin
XP_867282	749602	Canis lupus	heterogeneous nuclear ribonucleoprotein L
NP_001019712	577745	Bos taurus	ribosomal protein S15
NP_001029813	594004	Bos taurus	mitochondrial ribosomal protein L16
NP_001039635	577590	Bos taurus	phospholipase B domain containing 2
XP_849940	751764	Canis lupus	similar to Small EDRK-rich factor 2 (4F5rel)
XP_874378	570222	Bos taurus	cadherin-like 26
NP_001069287	582040	Bos taurus	Cbp/p300-interacting transactivator, with Glu/Asp-rich carboxy-terminal domain, 2
NP_776810	585310	Bos taurus	latent transforming growth factor beta binding protein 3
NP_001040099	582516	Bos taurus	bitter taste receptor Bota-T2R65A
NP_001029768	592255	Bos taurus	proteasome (prosome, macropain) subunit, beta type, 3
NP_001039838	597938	Bos taurus	tubulin, beta 3; tubulin, beta 6
NP_001015592	584176	Bos taurus	similar to profilin 1; profilin 1
NP_777020	588511	Bos taurus	S100 calcium binding protein A4
XP_851281	766638	Canis lupus	similar to Cofilin-1 (Cofilin, non-muscle isoform) (18 kDa phosphoprotein) (p18)
XP_001118011	925588	Macaca mulatta	similar to eukaryotic translation initiation factor 5A
NP_001029514	588796	Bos taurus	activating transcription factor 4 (tax-responsive enhancer element B67)
XP_001371068	4546085	Monodelphis domestica	similar to Myosin regulatory light chain 2, skeletal muscle isoform (G2) (DTNB) (MLC-2)
NP_001029516	594922	Bos taurus	ethylmalonic encephalopathy 1
XP_543848	748453	Canis lupus	myeloid leukemia factor 2
NP_001039942	577938	Bos taurus	moesin
NP_001069886	580496	Bos taurus	tumor protein p63 regulated 1-like
NP_776359	576327	Bos taurus	lumican
NP_001069882	571239	Bos taurus	transmembrane BAX inhibitor motif containing 6
XP_001491981	663994	Equus caballus	similar to alpha tubulin
XP_587873	570962	Bos taurus	solute carrier family 18 (vesicular monoamine), member 1
NP_776686	597289	Bos taurus	calpain, small subunit 1
NP_001039614	584095	Bos taurus	transgelin
NP_001039350	581252	Bos taurus	TAP binding protein (tapasin)
NP_001039759	569525	Bos taurus	dehydrogenase/reductase (SDR family) member 1
YP_209207	598482	Bos taurus	Cytochrome c oxidase subunit 1
NP_001030471	578429	Bos taurus	similar to LIM and SH3 protein 1; LIM and SH3 protein 1
XP_001091338	936074	Macaca mulatta	solute carrier family 29 (nucleoside transporters), member 1
XP_001118006	917557	Macaca mulatta	eukaryotic translation elongation factor 2
NP_001033199	583368	Bos taurus	vasodilator-stimulated phosphoprotein
XP_588755	582525	Bos taurus	collagen, type VI, alpha 1
NP_001095955	579967	Bos taurus	Rho GTPase activating protein 29
NP_001092452	582912	Bos taurus	coiled-coil domain containing 80
XP_001495008	662994	Equus caballus	similar to RNA polymerase II subunit hsRPB7
XP_001142154	861277	Pan troglodytes	thioredoxin
NP_001068623	594545	Bos taurus	death-domain associated protein
XP_001491993	667377	Equus caballus	actinin, alpha 2
NP_001035682	582434	Bos taurus	chromosome 1 open reading frame 198 ortholog
YP_209210	593842	Bos taurus	ATP synthase subunit a
YP_209211	581174	Bos taurus	Cytochrome c oxidase subunit 3
NP_001029224	596333	Bos taurus	growth hormone inducible transmembrane protein; hypothetical protein LOC100139659; similar to Growth hormone inducible transmembrane protein
XP_612097	588865	Bos taurus	HtrA serine peptidase 1
NP_001649	803034	Homo sapiens	ADP-ribosylation factor 1
XP_001139319	858473	Pan troglodytes	similar to 67 kda laminin receptor; hypothetical protein LOC744815; similar to 40S ribosomal protein SA (p40) (34/67 kDa laminin receptor) (Colon carcinoma laminin-binding protein) (NEM/1CHD4) (Multidrug resistance-associated protein MGr1-Ag); hypothetical protein LOC740708; ribosomal protein SA; hypothetical LOC464731; hypothetical LOC453134; similar to Ribosomal protein SA; hypothetical LOC4708…
NP_001094594	583108	Bos taurus	death-associated protein kinase 3
NP_001069826	597941	Bos taurus	protein kinase, cAMP-dependent, regulatory, type I, alpha (tissue specific extinguisher 1)
XP_001925863	619651	Sus scrofa	vascular smooth muscle alpha-actin
NP_776456	583030	Bos taurus	cathepsin B
NP_001029734	571000	Bos taurus	heterogeneous nuclear ribonucleoprotein K; similar to Heterogeneous nuclear ribonucleoprotein K
NP_001070482	591662	Bos taurus	granulin
NP_001106755	590524	Bos taurus	gelsolin (amyloidosis, Finnish type)
NP_776945	598005	Bos taurus	collagen, type I, alpha 2
XP_525693	863738	Pan troglodytes	similar to DNA-binding protein B; Y box binding protein 1; similar to transcription factor EF1(A)
XP_875656	572172	Bos taurus	zinc finger, MYM-type 6
NP_001068594	592089	Bos taurus	collagen, type VI, alpha 2
NP_874363	812598	Homo sapiens	selenoprotein V
NP_001035567	577774	Bos taurus	similar to annexin A5; annexin A5
NP_776758	574881	Bos taurus	protein disulfide isomerase family A, member 3
NP_776562	579605	Bos taurus	serpin peptidase inhibitor, clade E (nexin, plasminogen activator inhibitor type 1), member 1
NP_001068839	571130	Bos taurus	basigin
NP_001098733	568215	Ovis aries	laminin receptor 1
NP_001039701	597275	Bos taurus	glypican 1
XP_001915548	668010	Equus caballus	similar to QM protein
NP_001029206	570660	Bos taurus	similar to Glyceraldehyde-3-phosphate dehydrogenase; glyceraldehyde-3-phosphate dehydrogenase
NP_001070299	579302	Bos taurus	collagen, type III, alpha 1
NP_001032534	575148	Bos taurus	ATP citrate lyase
NP_001039589	572198	Bos taurus	histocompatibility (minor) 13
NP_776393	571397	Bos taurus	thioredoxin
NP_776394	580160	Bos taurus	vimentin
XP_001929226	615949	Sus scrofa	similar to SEC23A (S. cerevisiae)
NP_001069841	571809	Bos taurus	troponin C type 2 (fast)
NP_001029607	593169	Bos taurus	cathepsin K
XP_614854	575458	Bos taurus	integrin, alpha 5 (fibronectin receptor, alpha polypeptide)
XP_848839	762157	Canis lupus	myosin, light chain 9, regulatory; similar to Myosin regulatory light chain 2, nonsarcomeric (Myosin RLC); similar to Myosin regulatory light chain 2, smooth muscle isoform (Myosin RLC) (LC20); myosin, light chain 12A, regulatory, non-sarcomeric; similar to myosin regulatory light chain-like; similar to myosin regulatory light polypeptide 9 isoform b; similar to Myosin regulatory light chain 2-A,…
NP_001029211	581295	Bos taurus	collagen, type I, alpha 1
NP_776586	588955	Bos taurus	prosaposin

## Sheet: ALC analyzed by DAVID
Accession ID	David Default IDs	Species	Gene Name
XP_001489610	653815	Equus caballus	hypothetical protein LOC100055332
NP_001030421	581645	Bos taurus	Mof4 family associated protein 1
YP_001382084	2221262	Meles anakuma	Cytochrome c oxidase subunit 1
NP_001068762	596967	Bos taurus	hypothetical LOC509941; chromosome 20 open reading frame 149 ortholog; hypothetical LOC784023
XP_001104690	944857	Macaca mulatta	similar to Guanine nucleotide-binding protein beta subunit 2-like 1 (Receptor of activated protein kinase C 1) (RACK1) (Receptor for activated C kinase)
NP_001012700	580908	Bos taurus	similar to BLOCK 23; ribosomal protein, large, P0
XP_996033	424317	Mus musculus	predicted gene 7743; calmodulin 3; calmodulin 2; calmodulin 1; predicted gene 7308
NP_776493	596047	Bos taurus	gap junction protein, alpha 1, 43kDa
XP_001138480	886512	Pan troglodytes	similar to voltage dependent anion channel form 3; voltage-dependent anion channel 3
NP_001071369	596583	Bos taurus	lysophosphatidylcholine acyltransferase 4
XP_001252992	582596	Bos taurus	similar to ferritin L subunit; ferritin, light polypeptide
XP_001154691	862074	Pan troglodytes	hypothetical LOC451164; hypothetical protein LOC743290; ribosomal protein S20; similar to 40S ribosomal protein S20; hypothetical protein LOC738412; hypothetical protein LOC736378
NP_776621	579437	Bos taurus	thrombospondin 1
NP_001017954	577138	Bos taurus	similar to Vacuolar ATP synthase 16 kDa proteolipid subunit; ATPase, H+ transporting, lysosomal 16kDa, V0 subunit c
NP_001017950	574196	Bos taurus	follistatin-like 1
NP_001029565	596754	Bos taurus	secreted frizzled-related protein 2
NP_776896	573024	Bos taurus	TIMP metallopeptidase inhibitor 1
NP_035829	474143	Mus musculus	lin-7 homolog C (C. elegans)
XP_874679	589425	Bos taurus	similar to ribosomal protein L35; similar to 60S ribosomal protein L35
NP_001068589	584805	Bos taurus	eukaryotic translation elongation factor 2
NP_777094	582949	Bos taurus	serpin peptidase inhibitor, clade E (nexin, plasminogen activator inhibitor type 1), member 2
NP_001039896	588999	Bos taurus	EH-domain containing 2
NP_001014860	584288	Bos taurus	heterogeneous nuclear ribonucleoprotein F
NP_001029710	592534	Bos taurus	snail homolog 2 (Drosophila)
NP_776739	571482	Bos taurus	fatty acid binding protein 4, adipocyte
NP_001095811	578376	Bos taurus	lectin, galactoside-binding, soluble, 3
NP_001069727	569592	Bos taurus	pentraxin-related gene, rapidly induced by IL-1 beta
NP_776474	588014	Bos taurus	enolase 1, (alpha)
XP_001788341	597997	Bos taurus	hypothetical protein LOC100138341
XP_001748801	1459791	Monosiga brevicollis	MONBRDRAFT_28274
XP_001143081	863589	Pan troglodytes	fission 1 (mitochondrial outer membrane) homolog (S. cerevisiae)
XP_001915132	666921	Equus caballus	similar to Elongation factor 2 (EF-2)
NP_777188	588271	Bos taurus	peroxiredoxin 2
NP_001071494	591551	Bos taurus	tenascin C
XP_609913	591483	Bos taurus	cathepsin D
XP_879059	591125	Bos taurus	fibronectin 1
NP_001030200	587173	Bos taurus	eukaryotic translation initiation factor 4B
XP_878578	591125	Bos taurus	fibronectin 1
NP_001095947	597411	Bos taurus	ubiquitin-like modifier activating enzyme 1
NP_001095544	589504	Bos taurus	quiescin Q6 sulfhydryl oxidase 1
YP_001874829	5068371	Naemorhedus swinhoei	COX1
NP_001069392	590106	Bos taurus	syndecan 1
NP_001092428	574423	Bos taurus	cyclin-dependent kinase inhibitor 1A (p21, Cip1)
XP_850184	748569	Canis lupus	insulin-like growth factor binding protein 4
NP_001030265	587062	Bos taurus	integral membrane protein 2B
XP_586607	580656	Bos taurus	podocan
XP_612416	581860	Bos taurus	LIM domain and actin binding 1
NP_776327	583673	Bos taurus	clusterin
XP_590109	596430	Bos taurus	pyruvate kinase, muscle
NP_001030394	580131	Bos taurus	major vault protein
XP_001251619	585399	Bos taurus	similar to mCG18413
XP_863171	746257	Canis lupus	RNA binding motif (RNP1, RRM) protein 3
NP_001077172	571520	Bos taurus	ring finger protein 185
NP_788823	571132	Bos taurus	similar to Rho GDP-dissociation inhibitor 1 (Rho GDI 1) (Rho-GDI alpha) (GDI-1); Rho GDP dissociation inhibitor (GDI) alpha
NP_001073687	578681	Bos taurus	chloride intracellular channel 4
XP_001170347	859604	Pan troglodytes	eukaryotic translation initiation factor 4 gamma, 2; similar to Eukaryotic translation initiation factor 4 gamma, 2
NP_001070512	571518	Bos taurus	signal sequence receptor, gamma (translocon-associated protein gamma)
NP_776502	584535	Bos taurus	glutathione peroxidase 3 (plasma)
NP_001029162	571032	Bos taurus	sterol carrier protein 2; similar to Sterol carrier protein 2
XP_001081785	395981	Rattus norvegicus	actin, gamma 1; similar to put. type 5 nonmuscle actin; similar to Actin, cytoplasmic 2 (Gamma-actin); similar to actin-like
NP_001092554	583466	Bos taurus	mortality factor 4 like 2
NP_001069498	581292	Bos taurus	oxoglutarate (alpha-ketoglutarate) dehydrogenase (lipoamide)
XP_537947	756584	Canis lupus	solute carrier family 25 (mitochondrial carrier; adenine nucleotide translocator), member 6
NP_001069496	598898	Bos taurus	2-deoxyribose-5-phosphate aldolase homolog (C. elegans)
NP_999395	617654	Sus scrofa	tenascin C
XP_001892989	2293040	Brugia malayi	Bm1_07595
XP_001892989	2294914	Brugia malayi	Bm1_25975
XP_542980	762157	Canis lupus	myosin, light chain 9, regulatory; similar to Myosin regulatory light chain 2, nonsarcomeric (Myosin RLC); similar to Myosin regulatory light chain 2, smooth muscle isoform (Myosin RLC) (LC20); myosin, light chain 12A, regulatory, non-sarcomeric; similar to myosin regulatory light chain-like; similar to myosin regulatory light polypeptide 9 isoform b; similar to Myosin regulatory light chain 2-A,…
NP_001069298	583273	Bos taurus	matrix-remodelling associated 8
XP_001506584	1163844	Ornithorhynchus anatinus	similar to 40S ribosomal protein S12
NP_001030280	576333	Bos taurus	CNDP dipeptidase 2 (metallopeptidase M20 family)
NP_001075891	570561	Bos taurus	ribosomal protein S4, Y-linked 1
NP_001039528	581026	Bos taurus	serpin peptidase inhibitor, clade H (heat shock protein 47), member 1, (collagen binding protein 1)
NP_777235	578471	Bos taurus	ATPase, H+ transporting, lysosomal 31kDa, V1 subunit E1
XP_885171	586173	Bos taurus	WD repeat and SOCS box-containing 1
NP_001029776	590087	Bos taurus	ribophorin II
NP_001029777	585870	Bos taurus	chromosome 19 open reading frame 50 ortholog; similar to UPF0459 protein C19orf50
NP_776911	592104	Bos taurus	similar to voltage-dependent anion channel 2; voltage-dependent anion channel 2
XP_001787234	595694	Bos taurus	hypothetical protein LOC100139141
NP_001068735	591651	Bos taurus	canopy 2 homolog (zebrafish)
XP_001094593	918896	Macaca mulatta	annexin A2
XP_849940	751764	Canis lupus	similar to Small EDRK-rich factor 2 (4F5rel)
XP_001916399	656167	Equus caballus	similar to predicted protein
NP_001040099	582516	Bos taurus	bitter taste receptor Bota-T2R65A
XP_001373422	4540375	Monodelphis domestica	similar to ubiquitin
NP_001127776	567551	Ovis aries	integral membrane protein 2B
NP_001015592	584176	Bos taurus	similar to profilin 1; profilin 1
XP_001251315	585098	Bos taurus	hypothetical protein MGC128424
NP_001033273	595442	Bos taurus	RGP1 retrograde golgi transport homolog (S. cerevisiae)
NP_001013607	598183	Bos taurus	triosephosphate isomerase 1
XP_851281	766638	Canis lupus	similar to Cofilin-1 (Cofilin, non-muscle isoform) (18 kDa phosphoprotein) (p18)
XP_001111983	912352	Macaca mulatta	similar to Very hypothetical protein
XP_001117178	925032	Macaca mulatta	lactate dehydrogenase B
XP_611630	577880	Bos taurus	collagen, type XII, alpha 1
XP_001367952	4552573	Monodelphis domestica	similar to heterogeneous nuclear ribonucleoprotein A0
NP_001039400	586923	Bos taurus	CTD (carboxy-terminal domain, RNA polymerase II, polypeptide A) small phosphatase 2
NP_001071409	594263	Bos taurus	membrane-associated ring finger (C3HC4) 3
NP_001029932	586502	Bos taurus	arginine vasopressin-induced 1
NP_776359	576327	Bos taurus	lumican
NP_001033592	596889	Bos taurus	signal sequence receptor, delta (translocon-associated protein delta)
XP_587873	570962	Bos taurus	solute carrier family 18 (vesicular monoamine), member 1
NP_001039614	584095	Bos taurus	transgelin
NP_001039759	569525	Bos taurus	dehydrogenase/reductase (SDR family) member 1
YP_209207	598482	Bos taurus	Cytochrome c oxidase subunit 1
NP_001076071	581992	Bos taurus	DEAD (Asp-Glu-Ala-Asp) box polypeptide 41
XP_001118006	917557	Macaca mulatta	eukaryotic translation elongation factor 2
XP_588755	582525	Bos taurus	collagen, type VI, alpha 1
NP_776537	576850	Bos taurus	matrix metallopeptidase 1 (interstitial collagenase)
NP_001070466	588907	Bos taurus	ribosomal protein L13a
NP_001039816	595423	Bos taurus	thyroid hormone receptor interactor 4
XP_523806	881104	Pan troglodytes	splicing factor, arginine/serine-rich 1
NP_001096812	579199	Bos taurus	TSC22 domain family, member 3
XP_001366185	4533003	Monodelphis domestica	similar to MTA1-L1
NP_776541	569675	Bos taurus	myogenic factor 5
NP_001071580	593280	Bos taurus	hypothetical protein LOC768237
NP_001028785	593941	Bos taurus	ribosomal protein S2
YP_209210	593842	Bos taurus	ATP synthase subunit a
YP_209211	581174	Bos taurus	Cytochrome c oxidase subunit 3
XP_001492130	668854	Equus caballus	similar to Reticulocalbin 3, EF-hand calcium binding domain
XP_612097	588865	Bos taurus	HtrA serine peptidase 1
NP_001068999	595162	Bos taurus	thiopurine S-methyltransferase
NP_000971	778688	Homo sapiens	ribosomal protein L18a pseudogene 6; ribosomal protein L18a
NP_001069826	597941	Bos taurus	protein kinase, cAMP-dependent, regulatory, type I, alpha (tissue specific extinguisher 1)
XP_001925863	619651	Sus scrofa	vascular smooth muscle alpha-actin
NP_001029730	581956	Bos taurus	dynactin 2 (p50)
NP_776554	589141	Bos taurus	5'-nucleotidase, ecto (CD73)
NP_786976	586419	Bos taurus	lectin, galactoside-binding, soluble, 1
NP_001039461	578003	Bos taurus	mitochondrial ribosomal protein L28
NP_001107987	577075	Bos taurus	nuclear protein, transcriptional regulator, 1
XP_001790184	577504	Bos taurus	similar to ubiquitin specific peptidase 30
NP_001092326	574479	Bos taurus	S100 calcium binding protein A11 (calgizzarin)
NP_001106755	590524	Bos taurus	gelsolin (amyloidosis, Finnish type)
XP_001251760	579552	Bos taurus	similar to epithelial membrane protein 1
NP_776945	598005	Bos taurus	collagen, type I, alpha 2
NP_001070890	594165	Bos taurus	hemoglobin, alpha 2; hemoglobin, alpha 1
NP_001039878	586275	Bos taurus	3-hydroxyisobutyryl-Coenzyme A hydrolase
NP_001068594	592089	Bos taurus	collagen, type VI, alpha 2
NP_001035567	577774	Bos taurus	similar to annexin A5; annexin A5
NP_001035564	598373	Bos taurus	glutamate-ammonia ligase (glutamine synthetase)
XP_001509789	1175274	Ornithorhynchus anatinus	hypothetical protein LOC100078781
NP_776565	580606	Bos taurus	serpin peptidase inhibitor, clade F (alpha-2 antiplasmin, pigment epithelium derived factor), member 1
XP_001917404	665426	Equus caballus	similar to collagen alpha 1(V) chain
XP_600173	580100	Bos taurus	similar to 60S acidic ribosomal protein P2 (Renal carcinoma antigen NY-REN-44)
NP_001068839	571130	Bos taurus	basigin
NP_001039701	597275	Bos taurus	glypican 1
XP_849800	761327	Canis lupus	similar to Glyceraldehyde-3-phosphate dehydrogenase, liver (GAPDH)
XP_001915548	668010	Equus caballus	similar to QM protein
NP_001029206	570660	Bos taurus	similar to Glyceraldehyde-3-phosphate dehydrogenase; glyceraldehyde-3-phosphate dehydrogenase
NP_001070299	579302	Bos taurus	collagen, type III, alpha 1
XP_001927789	611921	Sus scrofa	similar to MORF-related gene 15
NP_776394	580160	Bos taurus	vimentin
NP_001028934	591340	Bos taurus	similar to GDP-dissociation inhibitor; GDP dissociation inhibitor 2
XP_549000	763045	Canis lupus	similar to Glyceraldehyde-3-phosphate dehydrogenase (GAPDH)
NP_001039457	597958	Bos taurus	neugrin, neurite outgrowth associated
XP_001502741	681530	Equus caballus	calumenin
XP_001102980	950791	Macaca mulatta	vacuolar protein sorting 16 homolog A (S. cerevisiae)
NP_001029607	593169	Bos taurus	cathepsin K
XP_614854	575458	Bos taurus	integrin, alpha 5 (fibronectin receptor, alpha polypeptide)
XP_848839	762157	Canis lupus	myosin, light chain 9, regulatory; similar to Myosin regulatory light chain 2, nonsarcomeric (Myosin RLC); similar to Myosin regulatory light chain 2, smooth muscle isoform (Myosin RLC) (LC20); myosin, light chain 12A, regulatory, non-sarcomeric; similar to myosin regulatory light chain-like; similar to myosin regulatory light polypeptide 9 isoform b; similar to Myosin regulatory light chain 2-A,…
NP_001029211	581295	Bos taurus	collagen, type I, alpha 1
NP_001001598	580678	Bos taurus	prolyl 4-hydroxylase, alpha polypeptide III
NP_776586	588955	Bos taurus	prosaposin
EAW61667	816980	Homo sapiens	secreted protein, acidic, cysteine-rich (osteonectin)
AAI42341	581621	Bos taurus	deleted in liver cancer 1
AAI03051	595650	Bos taurus	caveolin 1, caveolae protein, 22kDa
ABS45049	580331	Bos taurus	lectin, galactoside-binding, soluble, 3 binding protein
AAI49405	572673	Bos taurus	matrix metallopeptidase 2 (gelatinase A, 72kDa gelatinase, 72kDa type IV collagenase)
AAI02866	597642	Bos taurus	ribosomal protein L13
CAH72035	782724	Homo sapiens	similar to tumor protein, translationally-controlled 1; tumor protein, translationally-controlled 1
AAA82155	788452	Homo sapiens	ornithine decarboxylase antizyme 1
EDM09101	380670	Rattus norvegicus	eukaryotic translation initiation factor 4E binding protein 1
BAF85328	821677	Homo sapiens	eukaryotic translation elongation factor 1 alpha-like 7; eukaryotic translation elongation factor 1 alpha-like 3; similar to eukaryotic translation elongation factor 1 alpha 1; eukaryotic translation elongation factor 1 alpha 1
AAP92609	388802	Rattus norvegicus	spermidine/spermine N1-acetyl transferase 1
ABM06155	598004	Bos taurus	adipose differentiation-related protein
AAI34596	576994	Bos taurus	polyamine oxidase (exo-N4-amino)
BAG53140	822362	Homo sapiens	mortality factor 4; mortality factor 4 like 1
AAI34484	593341	Bos taurus	similar to Transforming growth factor-beta induced protein IG-H3 precursor (Beta IG-H3) (Kerato-epithelin) (RGD-containing collagen associated protein) (RGD-CAP)
EDL24540	464856	Mus musculus	predicted gene 9769; prostaglandin E synthase 3 (cytosolic); similar to Sid3177p; predicted gene 11893
AAH66955	787053	Homo sapiens	annexin A2 pseudogene 3; annexin A2; annexin A2 pseudogene 1
AAC16069	568706	Ovis aries	glyceraldehyde-3-phosphate dehydrogenase
BAC98287	465599	Mus musculus	RAB1, member RAS oncogene family
AAH21396	454841	Mus musculus	diaphanous homolog 1 (Drosophila)
EDL05858	442700	Mus musculus	predicted gene 13121; predicted gene 3160; high-mobility group (nonhistone chromosomal) protein 1-like 1; predicted gene 6090; predicted gene 3851; predicted gene 8967; predicted gene 7782; predicted gene 4587; predicted gene 4689; predicted gene 3307; predicted gene 13932; predicted gene 15059; predicted gene 3565; predicted gene 15447; predicted gene 12587; predicted gene 9012; predicted gene 6…
AAC24359	578503	Bos taurus	versican
AAV97884	804876	Homo sapiens	mitogen-activated protein kinase kinase kinase kinase 4
BAG63683	776418	Homo sapiens	secreted frizzled-related protein 4
AAS55927	614903	Sus scrofa	actin, beta
ABP48145	567688	Ovis aries	vimentin
CAA24008	593719	Bos taurus	NADH-ubiquinone oxidoreductase chain 3
BAG64930	805802	Homo sapiens	tenascin C
BAD93163	798707	Homo sapiens	caveolin 1, caveolae protein, 22kDa
BAE31539	458728	Mus musculus	lamin A
AAB35870	826746	Homo sapiens	dual specificity phosphatase 4
BAD92214	786754	Homo sapiens	ribosomal protein L4; ribosomal protein L4 pseudogene 5; ribosomal protein L4 pseudogene 4
AAN17325	593707	Bos taurus	ferritin, heavy polypeptide 1; similar to ferritin heavy chain; similar to Ferritin, heavy polypeptide 1
CAA28542	593045	Bos taurus	clathrin, light chain (Lca)
CAA68702	586153	Bos taurus	decorin
CAA60950	579437	Bos taurus	thrombospondin 1
AAA30521	591125	Bos taurus	fibronectin 1
ABM21551	588955	Bos taurus	prosaposin
BAA09762	789199	Homo sapiens	adaptor-related protein complex 2, mu 1 subunit
ACE76876	6761045	Bos primigenius	Cytochrome b
EDL23236	441405	Mus musculus	tubulin, beta 5
AAI05803	809515	Homo sapiens	ferritin, heavy polypeptide 1; ferritin, heavy polypeptide-like 16; similar to ferritin, heavy polypeptide 1; ferritin, heavy polypeptide-like 3 pseudogene
BAD92273	779009	Homo sapiens	ATPase family, AAA domain containing 4
ACD50133	595488	Bos taurus	interleukin-1 receptor-associated kinase 2
BAC25377	431623	Mus musculus	predicted gene 7780; similar to 40S ribosomal protein S17; predicted gene 2614; ribosomal protein S17; predicted gene 6402; predicted gene 14586; predicted gene 12034
AAF28978	774730	Homo sapiens	chromosome 3 open reading frame 10
AAI69126	393298	Rattus norvegicus	S-adenosylhomocysteine hydrolase-like 1
EDL91150	391159	Rattus norvegicus	actin, gamma 2, smooth muscle, enteric
AAI02827	596430	Bos taurus	pyruvate kinase, muscle
AAI02339	586301	Bos taurus	FK506 binding protein 1A, 12kDa; FK506 binding protein 1A, 12kDa-like
BAF83282	791801	Homo sapiens	protein phosphatase 2 (formerly 2A), regulatory subunit A, alpha isoform
P55859	589860	Bos taurus	nucleoside phosphorylase
Q5VTE0	821677	Homo sapiens	eukaryotic translation elongation factor 1 alpha-like 7; eukaryotic translation elongation factor 1 alpha-like 3; similar to eukaryotic translation elongation factor 1 alpha 1; eukaryotic translation elongation factor 1 alpha 1
Q58DW5	573629	Bos taurus	ribosomal protein L5; similar to 60S ribosomal protein L5; similar to ribosomal protein L5
P13213	596506	Bos taurus	secreted protein, acidic, cysteine-rich (osteonectin)
A0SXL6	6766092	Callithrix jacchus	Elongation factor 2
Q2HJD5	577325	Bos taurus	enoyl Coenzyme A hydratase domain containing 1
