# Supplementary material for: Expressed Sequence Tags for Bovine Muscle Satellite Cells, Myotube Formed-Cells and Adipocyte-Like Cells
Source: PLoS One. 2013 Nov 5;8(11):e79780. doi: 10.1371/journal.pone.0079780 (PMC3818215; doi:10.1371/journal.pone.0079780)
Supplement: Table S3 — Complete list of statistically significant (p-value ≤ 0.01) GO terms generated by DAVID functional analysis. (XLSX) [file pone.0079780.s005.xlsx]

## Sheet: MSC
MSC
GO Term	No. of Genes	p-value	Fold Enrichment	David Default Gene IDs
GO:0043232~intracellular non-membrane-bounded organelle	23	0.00620549	1.76662	580211, 589860, 574177, 580908, 589893, 584258, 585399, 592511, 589425, 593941, 572143, 588907, 580160, 597938, 584176, 589351, 569837, 582651, 582158, 581454, 583522, 569998, 596980
GO:0043228~non-membrane-bounded organelle	23	0.00620549	1.76662	580211, 589860, 574177, 580908, 589893, 584258, 585399, 592511, 589425, 593941, 572143, 588907, 580160, 597938, 584176, 589351, 569837, 582651, 582158, 581454, 583522, 569998, 596980
GO:0005198~structural molecule activity	21	2.25292e-09	5.13589	580211, 574177, 580908, 589893, 585399, 598005, 589425, 593941, 579437, 588907, 579302, 580160, 597938, 589351, 569837, 582158, 581454, 569998, 596980, 595664, 581295
GO:0005576~extracellular region	16	0.0676423	1.58165	576327, 579605, 596506, 598005, 579437, 574881, 586419, 594823, 579302, 572673, 578376, 592089, 580087, 571543, 595664, 581295
GO:0044421~extracellular region part	14	0.000814688	2.89106	576327, 596506, 598005, 579437, 574881, 586419, 594823, 579302, 572673, 592089, 578376, 580087, 595664, 581295
GO:0006091~generation of precursor metabolites and energy	13	2.03077e-06	5.75804	584959, 570660, 583300, 596430, 593842, 590619, 598482, 590553, 581174, 595861, 579062, 598183, 588014
GO:0030529~ribonucleoprotein complex	13	0.000438658	3.29398	580211, 580908, 589639, 594364, 589425, 593941, 592511, 588907, 589351, 569837, 581454, 569998, 596980
GO:0006412~translation	12	0.000185971	3.96286	593941, 589425, 580211, 584805, 588907, 580908, 589351, 569837, 596624, 581454, 569998, 596980
GO:0031012~extracellular matrix	12	3.91226e-06	5.94453	586419, 594823, 579302, 576327, 572673, 596506, 578376, 592089, 580087, 595664, 581295, 598005
GO:0005840~ribosome	11	7.58804e-05	4.80173	593941, 589425, 592511, 580211, 588907, 580908, 589351, 569837, 581454, 569998, 596980
GO:0005578~proteinaceous extracellular matrix	11	1.19368e-05	5.95061	586419, 594823, 579302, 576327, 572673, 596506, 578376, 580087, 595664, 581295, 598005
GO:0003735~structural constituent of ribosome	10	7.85395e-05	5.46341	593941, 589425, 580211, 588907, 580908, 589351, 569837, 581454, 569998, 596980
GO:0008092~cytoskeletal protein binding	7	0.0285753	2.98616	584095, 572143, 584176, 584258, 580087, 583522, 574629
GO:0022890~inorganic cation transmembrane transporter activity	7	0.000881817	6.16953	590619, 576919, 584959, 598482, 581174, 590553, 593842
GO:0019725~cellular homeostasis	7	0.0262278	3.0428	594843, 586301, 574881, 589504, 592444, 580625, 582596
GO:0006096~glycolysis	6	4.54428e-05	14.7564	570660, 583300, 596430, 579062, 598183, 588014
GO:0006007~glucose catabolic process	6	0.00011609	12.1901	570660, 583300, 596430, 579062, 598183, 588014
GO:0019320~hexose catabolic process	6	0.000128831	11.9307	570660, 583300, 596430, 579062, 598183, 588014
GO:0046365~monosaccharide catabolic process	6	0.000142618	11.6822	570660, 583300, 596430, 579062, 598183, 588014
GO:0044275~cellular carbohydrate catabolic process	6	0.00027334	10.1954	570660, 583300, 596430, 579062, 598183, 588014
GO:0046164~alcohol catabolic process	6	0.00035116	9.66801	570660, 583300, 596430, 579062, 598183, 588014
GO:0016052~carbohydrate catabolic process	6	0.000597229	8.62684	570660, 583300, 596430, 579062, 598183, 588014
GO:0006006~glucose metabolic process	6	0.00284284	6.09505	570660, 583300, 596430, 579062, 598183, 588014
GO:0019318~hexose metabolic process	6	0.00657557	5.00665	570660, 583300, 596430, 579062, 598183, 588014
GO:0005996~monosaccharide metabolic process	6	0.00999882	4.52213	570660, 583300, 596430, 579062, 598183, 588014
GO:0030198~extracellular matrix organization	6	0.000323568	9.83763	579302, 578376, 580087, 581026, 581295, 598005
GO:0044420~extracellular matrix part	6	0.000347432	9.61933	579302, 576327, 596506, 580087, 581295, 598005
GO:0043062~extracellular structure organization	6	0.00101625	7.68143	579302, 578376, 580087, 581026, 581295, 598005
GO:0001568~blood vessel development	6	0.00816277	4.75207	579437, 579302, 572673, 580087, 581295, 598005
GO:0001944~vasculature development	6	0.00904858	4.63425	579437, 579302, 572673, 580087, 581295, 598005
GO:0003779~actin binding	6	0.0150077	4.09157	584095, 572143, 584176, 584258, 583522, 574629
GO:0015078~hydrogen ion transmembrane transporter activity	6	0.00146235	7.09551	590619, 584959, 598482, 581174, 590553, 593842
GO:0015077~monovalent inorganic cation transmembrane transporter activity	6	0.0018223	6.75356	590619, 584959, 598482, 581174, 590553, 593842
GO:0030199~collagen fibril organization	5	1.08643e-05	33.3777	579302, 580087, 581026, 581295, 598005
GO:0030016~myofibril	5	0.00180125	9.38055	576403, 584258, 572673, 582158, 583522
GO:0043292~contractile fiber	5	0.00243987	8.64483	576403, 584258, 572673, 582158, 583522
GO:0015629~actin cytoskeleton	5	0.0315383	4.12043	574177, 572143, 584176, 584258, 583522
GO:0048770~pigment granule	5	0.00343797	7.87297	574881, 583030, 591483, 574060, 580087
GO:0042470~melanosome	5	0.00343797	7.87297	574881, 583030, 591483, 574060, 580087
GO:0006119~oxidative phosphorylation	5	0.00365085	7.78812	590619, 584959, 581174, 590553, 593842

## Sheet: MFC
MFC
GO Term	No. of Genes	p-value	Fold Enrichment	David Default Gene IDs
GO:0005576~extracellular region	28	0.000116007	2.14376	590188, 597275, 576327, 579605, 591434, 591125, 580331, 590524, 579437, 574881, 579302, 586153, 573024, 582912, 596506, 590652, 598005, 578889, 591662, 590272, 572673, 578376, 592089, 580087, 595664, 592241, 581295, 583892
GO:0043232~intracellular non-membrane-bounded organelle	28	0.00580958	1.66571	583109, 580211, 590524, 578429, 597938, 590571, 591977, 570969, 583522, 575384, 574177, 597642, 594545, 584258, 582181, 582040, 585399, 594004, 589425, 577745, 580160, 584176, 582651, 577938, 582158, 583368, 596193, 596980
GO:0043228~non-membrane-bounded organelle	28	0.00580958	1.66571	583109, 580211, 590524, 578429, 597938, 590571, 591977, 570969, 583522, 575384, 574177, 597642, 594545, 584258, 582181, 582040, 585399, 594004, 589425, 577745, 580160, 584176, 582651, 577938, 582158, 583368, 596193, 596980
GO:0044421~extracellular region part	25	5.36588e-09	3.99848	590188, 597275, 576327, 591125, 591434, 580331, 579437, 574881, 579302, 586153, 573024, 582912, 596506, 590652, 598005, 578889, 591662, 590272, 572673, 578376, 592089, 580087, 595664, 592241, 581295
GO:0031012~extracellular matrix	21	5.38294e-13	8.05717	590188, 597275, 573024, 576327, 591434, 591125, 582912, 580331, 596506, 590652, 598005, 578889, 579302, 590272, 572673, 578376, 592089, 580087, 595664, 581295, 586153
GO:0005578~proteinaceous extracellular matrix	20	1.13024e-12	8.37965	590188, 597275, 573024, 576327, 591434, 591125, 582912, 580331, 596506, 590652, 598005, 578889, 579302, 590272, 572673, 578376, 580087, 595664, 581295, 586153
GO:0005198~structural molecule activity	20	1.53784e-07	4.24773	580211, 575384, 574177, 597642, 585399, 598005, 594004, 589425, 579437, 578429, 577745, 579302, 580160, 597938, 582158, 570969, 596193, 596980, 595664, 581295
GO:0005509~calcium ion binding	20	1.89121e-05	3.07317	574177, 596506, 577774, 574060, 590652, 589703, 590524, 579437, 588511, 570222, 599011, 597289, 590272, 572673, 571809, 580087, 585310, 595674, 595664, 592241
GO:0005856~cytoskeleton	17	0.00814826	2.01913	583109, 575384, 574177, 582181, 584258, 585399, 590524, 578429, 597938, 580160, 584176, 590571, 591977, 577938, 582158, 583368, 583522
GO:0044420~extracellular matrix part	13	1.16125e-11	16.1422	590188, 576327, 573024, 591125, 591434, 582912, 596506, 590652, 598005, 579302, 590272, 580087, 581295
GO:0008092~cytoskeletal protein binding	13	1.3831e-05	4.81603	584258, 574629, 590524, 584095, 578429, 584176, 590571, 591977, 577938, 583368, 590106, 580087, 583522
GO:0022610~biological adhesion	11	0.00304977	3.03654	579437, 579302, 570222, 591125, 580331, 570530, 575458, 590272, 577938, 590652, 592241
GO:0007155~cell adhesion	11	0.00304977	3.03654	579437, 579302, 570222, 591125, 580331, 570530, 575458, 590272, 577938, 590652, 592241
GO:0006412~translation	10	0.00585429	2.98485	589425, 594004, 578429, 580211, 577745, 597642, 577862, 596193, 570969, 596980
GO:0030529~ribonucleoprotein complex	10	0.0646341	1.96247	589425, 594004, 578429, 580211, 577745, 571000, 597642, 596193, 570969, 596980
GO:0001568~blood vessel development	10	9.12761e-06	7.15857	596047, 579437, 579302, 572673, 582040, 585748, 580087, 592241, 581295, 598005
GO:0001944~vasculature development	10	1.12027e-05	6.98109	596047, 579437, 579302, 572673, 582040, 585748, 580087, 592241, 581295, 598005
GO:0004175~endopeptidase activity	10	0.0139833	2.60037	593169, 592255, 588865, 579605, 583030, 591483, 572673, 597289, 588014, 572198
GO:0005604~basement membrane	9	3.1955e-08	17.0735	590188, 573024, 591434, 591125, 582912, 590272, 596506, 580087, 590652
GO:0030198~extracellular matrix organization	9	2.79005e-07	13.3376	579302, 582912, 590272, 578376, 580087, 590652, 581026, 581295, 598005
GO:0043062~extracellular structure organization	9	1.94483e-06	10.4143	579302, 582912, 590272, 578376, 580087, 590652, 581026, 581295, 598005
GO:0003779~actin binding	9	0.000261665	5.32981	584095, 578429, 584176, 590571, 584258, 583368, 583522, 590524, 574629
GO:0003735~structural constituent of ribosome	9	0.00114137	4.27008	589425, 594004, 578429, 580211, 577745, 597642, 596193, 570969, 596980
GO:0005840~ribosome	9	0.00876919	3.04281	589425, 594004, 578429, 580211, 577745, 597642, 596193, 570969, 596980
GO:0043009~chordate embryonic development	9	0.000605991	4.69284	596754, 596047, 584176, 591781, 591662, 582040, 583368, 583522, 581295
GO:0009792~embryonic development ending in birth or egg hatching	9	0.000631174	4.66405	596754, 596047, 584176, 591781, 591662, 582040, 583368, 583522, 581295
GO:0005764~lysosome	8	0.000305172	6.07059	593169, 596047, 583517, 583030, 591483, 577590, 593923, 588955
GO:0000323~lytic vacuole	8	0.000305172	6.07059	593169, 596047, 583517, 583030, 591483, 577590, 593923, 588955
GO:0005773~vacuole	8	0.000921046	5.05882	593169, 596047, 583517, 583030, 591483, 577590, 593923, 588955
GO:0006091~generation of precursor metabolites and energy	8	0.0118261	3.2027	585948, 570660, 598482, 581174, 596430, 571397, 593842, 588014
GO:0006091~generation of precursor metabolites and energy	8	0.0118261	3.2027	585948, 570660, 598482, 581174, 596430, 571397, 593842, 588014
GO:0030246~carbohydrate binding	7	0.00943428	3.8373	579437, 591125, 596726, 582912, 590272, 578376, 586153
GO:0030199~collagen fibril organization	6	3.6995e-07	36.2019	579302, 590272, 580087, 581026, 581295, 598005
GO:0030199~collagen fibril organization	6	3.6995e-07	36.2019	579302, 590272, 580087, 581026, 581295, 598005
GO:0048514~blood vessel morphogenesis	6	0.00601908	5.11946	596047, 579437, 582040, 585748, 580087, 592241
GO:0005912~adherens junction	6	0.00113625	7.45027	596047, 578429, 591977, 575458, 583368, 590106
GO:0070161~anchoring junction	6	0.00209547	6.5042	596047, 578429, 591977, 575458, 583368, 590106
GO:0016323~basolateral plasma membrane	6	0.0027509	6.11589	578429, 591977, 575458, 583368, 577938, 590106
GO:0030155~regulation of cell adhesion	6	0.000823956	8.04487	579437, 582912, 582040, 590652, 592241, 581295
GO:0048514~blood vessel morphogenesis	6	0.00601908	5.11946	596047, 579437, 582040, 585748, 580087, 592241
GO:0019318~hexose metabolic process	6	0.0100232	4.52524	585948, 570660, 596726, 596430, 588796, 588014
GO:0005996~monosaccharide metabolic process	6	0.0150771	4.08731	585948, 570660, 596726, 596430, 588796, 588014
GO:0005925~focal adhesion	5	0.000854008	11.3824	578429, 591977, 575458, 583368, 590106
GO:0005924~cell-substrate adherens junction	5	0.001096	10.671	578429, 591977, 575458, 583368, 590106
GO:0030055~cell-substrate junction	5	0.00138246	10.0433	578429, 591977, 575458, 583368, 590106
GO:0005539~glycosaminoglycan binding	5	0.00476077	7.24389	579437, 591125, 582912, 590272, 586153
GO:0001871~pattern binding	5	0.00944204	5.96556	579437, 591125, 582912, 590272, 586153
GO:0030247~polysaccharide binding	5	0.00944204	5.96556	579437, 591125, 582912, 590272, 586153
GO:0004866~endopeptidase inhibitor activity	5	0.0480563	3.62195	590188, 573024, 579605, 591434, 581026
GO:0010810~regulation of cell-substrate adhesion	5	0.000293895	15.0841	579437, 582912, 590652, 592241, 581295
GO:0045785~positive regulation of cell adhesion	5	0.000439622	13.6244	579437, 582912, 582040, 590652, 592241
GO:0008285~negative regulation of cell proliferation	5	0.0400298	3.8396	596047, 579437, 591434, 593707, 592241
GO:0006006~glucose metabolic process	5	0.0226872	4.59082	585948, 570660, 596430, 588796, 588014
GO:0048770~pigment granule	5	0.00858871	6.09769	574881, 583030, 591483, 574060, 580087
GO:0042470~melanosome	5	0.00858871	6.09769	574881, 583030, 591483, 574060, 580087
GO:0030030~cell projection organization	5	0.0446799	3.70488	596047, 586839, 591781, 583368, 592241
GO:0030030~cell projection organization	5	0.0446799	3.70488	596047, 586839, 591781, 583368, 592241

## Sheet: ALC
ALC
GO Term	No. of Genes	p-value	Fold Enrichment	David Default Gene IDs
GO:0005576~extracellular region	23	0.0007853	2.08857	597275, 573024, 576327, 580606, 574196, 584535, 591125, 580331, 596506, 590524, 598005, 579437, 586419, 579302, 576850, 578503, 572673, 578376, 592089, 569592, 581295, 586153, 593341
GO:0044421~extracellular region part	20	6.03405e-07	3.79391	597275, 573024, 576327, 580606, 584535, 591125, 580331, 596506, 598005, 579437, 586419, 579302, 576850, 578503, 572673, 578376, 592089, 581295, 593341, 586153
GO:0031012~extracellular matrix	17	2.84928e-10	7.73596	597275, 576327, 573024, 591125, 580331, 596506, 598005, 586419, 579302, 576850, 578503, 572673, 578376, 592089, 581295, 593341, 586153
GO:0005198~structural molecule activity	17	3.83557e-06	3.99616	577880, 597642, 570561, 580908, 585399, 598005, 589425, 593941, 579437, 573629, 588907, 579302, 580160, 593045, 595650, 580100, 581295
GO:0005578~proteinaceous extracellular matrix	16	7.88885e-10	7.95092	597275, 576327, 573024, 591125, 580331, 596506, 598005, 586419, 579302, 576850, 578503, 572673, 578376, 581295, 593341, 586153
GO:0005509~calcium ion binding	12	0.030563	2.04082	579437, 576850, 574196, 588999, 593045, 578503, 596583, 572673, 596506, 574479, 577774, 590524
GO:0006091~generation of precursor metabolites and energy	11	0.000135766	4.53451	581292, 570660, 598482, 581174, 593719, 577138, 578471, 596430, 598183, 593842, 588014
GO:0030529~ribonucleoprotein complex	11	0.00942635	2.56034	593941, 589425, 584288, 573629, 588907, 578003, 570561, 597642, 580131, 580908, 580100
GO:0005840~ribosome	9	0.00309226	3.60891	593941, 589425, 573629, 588907, 578003, 570561, 597642, 580908, 580100
GO:0006412~translation	9	0.015138	2.76615	593941, 589425, 573629, 584805, 588907, 570561, 597642, 580908, 580100
GO:0030246~carbohydrate binding	8	0.00121104	4.85384	579437, 586419, 574196, 591125, 578503, 578376, 569592, 586153
GO:0003735~structural constituent of ribosome	8	0.00276413	4.20099	593941, 589425, 573629, 588907, 570561, 597642, 580908, 580100
GO:0042325~regulation of phosphorylation	8	0.00361522	3.99909	586301, 579437, 597941, 588271, 571482, 574423, 595650, 586502
GO:0019220~regulation of phosphate metabolic process	8	0.0046261	3.82331	586301, 579437, 597941, 588271, 571482, 574423, 595650, 586502
GO:0051174~regulation of phosphorus metabolic process	8	0.0046261	3.82331	586301, 579437, 597941, 588271, 571482, 574423, 595650, 586502
GO:0044420~extracellular matrix part	7	4.96394e-05	10.3091	573024, 579302, 576327, 591125, 596506, 581295, 598005
GO:0001568~blood vessel development	7	0.00220829	5.15984	596047, 579437, 579302, 572673, 595650, 581295, 598005
GO:0001944~vasculature development	7	0.00250633	5.03191	596047, 579437, 579302, 572673, 595650, 581295, 598005
GO:0009611~response to wounding	7	0.0146302	3.47921	596047, 579437, 588271, 591125, 575458, 577774, 577075
GO:0030247~polysaccharide binding	6	0.000888778	7.92319	579437, 574196, 591125, 578503, 569592, 586153
GO:0001871~pattern binding	6	0.000888778	7.92319	579437, 574196, 591125, 578503, 569592, 586153
GO:0030198~extracellular matrix organization	6	0.000452853	9.15581	569675, 579302, 578376, 581026, 581295, 598005
GO:0043062~extracellular structure organization	6	0.00140755	7.14906	569675, 579302, 578376, 581026, 581295, 598005
GO:0008285~negative regulation of cell proliferation	6	0.00824839	4.74437	596047, 579437, 574423, 593707, 595650, 577075
GO:0045859~regulation of protein kinase activity	6	0.00856118	4.70163	579437, 588271, 571482, 574423, 595650, 586502
GO:0043549~regulation of kinase activity	6	0.0106124	4.46052	579437, 588271, 571482, 574423, 595650, 586502
GO:0051338~regulation of transferase activity	6	0.0121532	4.31307	579437, 588271, 571482, 574423, 595650, 586502
GO:0005539~glycosaminoglycan binding	5	0.00330004	8.01751	579437, 574196, 591125, 578503, 586153
GO:0001501~skeletal system development	5	0.047735	3.62417	569675, 572673, 578376, 581295, 598005
GO:0006096~glycolysis	5	0.000866962	11.4448	581292, 570660, 596430, 598183, 588014
GO:0006007~glucose catabolic process	5	0.00178791	9.45437	581292, 570660, 596430, 598183, 588014
GO:0019320~hexose catabolic process	5	0.00193735	9.25321	581292, 570660, 596430, 598183, 588014
GO:0046365~monosaccharide catabolic process	5	0.00209522	9.06044	581292, 570660, 596430, 598183, 588014
GO:0044275~cellular carbohydrate catabolic process	5	0.00345636	7.90729	581292, 570660, 596430, 598183, 588014
GO:0046164~alcohol catabolic process	5	0.00418956	7.49829	581292, 570660, 596430, 598183, 588014
GO:0016052~carbohydrate catabolic process	5	0.00629346	6.69078	581292, 570660, 596430, 598183, 588014
GO:0006006~glucose metabolic process	5	0.0205996	4.72718	581292, 570660, 596430, 598183, 588014
GO:0019318~hexose metabolic process	5	0.0386205	3.88304	581292, 570660, 596430, 598183, 588014
GO:0005773~vacuole	5	0.0425087	3.75	593169, 596047, 591483, 577138, 588955
GO:0044092~negative regulation of molecular function	5	0.0228767	4.57791	588271, 571482, 574423, 595650, 595488
GO:0015078~hydrogen ion transmembrane transporter activity	5	0.0111386	5.6833	598482, 581174, 577138, 578471, 593842
GO:0015077~monovalent inorganic cation transmembrane transporter activity	5	0.0131769	5.4094	598482, 581174, 577138, 578471, 593842
GO:0022890~inorganic cation transmembrane transporter activity	5	0.0294429	4.23567	598482, 581174, 577138, 578471, 593842
