# Supplementary material for: Expressed Sequence Tags for Bovine Muscle Satellite Cells, Myotube Formed-Cells and Adipocyte-Like Cells
Source: PLoS One. 2013 Nov 5;8(11):e79780. doi: 10.1371/journal.pone.0079780 (PMC3818215; doi:10.1371/journal.pone.0079780)
Supplement: Table S4 — List of all KEGG pathways reported for highly expressed gene lists. (XLSX) [file pone.0079780.s006.xlsx]

## Sheet: MSC
MSC
Pathway Name	No. of Genes
03010 Ribosome	18
05012 Parkinson's disease	11
00190 Oxidative phosphorylation	9
05010 Alzheimer's disease	9
05016 Huntington's disease	9
04510 Focal adhesion	8
04151 PI3K-Akt signaling pathway	7
05205 Proteoglycans in cancer	7
00010 Glycolysis / Gluconeogenesis	6
04141 Protein processing in endoplasmic reticulum	6
04810 Regulation of actin cytoskeleton	6
04145 Phagosome	5
04530 Tight junction	5
04670 Leukocyte transendothelial migration	5
00680 Methane metabolism	4
03013 RNA transport	4
04066 HIF-1 signaling pathway	4
04020 Calcium signaling pathway	4
04512 ECM-receptor interaction	4
04260 Cardiac muscle contraction	4
05410 Hypertrophic cardiomyopathy (HCM)	4
05412 Arrhythmogenic right ventricular cardiomyopathy (ARVC)	4
05414 Dilated cardiomyopathy (DCM)	4
00710 Carbon fixation in photosynthetic organisms	3
00260 Glycine, serine and threonine metabolism	3
04142 Lysosome	3
04910 Insulin signaling pathway	3
05203 Viral carcinogenesis	3
05130 Pathogenic Escherichia coli infection	3
00230 Purine metabolism	2
00240 Pyrimidine metabolism	2
03018 RNA degradation	2
04390 Hippo signaling pathway	2
04150 mTOR signaling pathway	2
04146 Peroxisome	2
04115 p53 signaling pathway	2
04520 Adherens junction	2
04540 Gap junction	2
04612 Antigen processing and presentation	2
04666 Fc gamma R-mediated phagocytosis	2
04912 GnRH signaling pathway	2
04974 Protein digestion and absorption	2
04728 Dopaminergic synapse	2
04722 Neurotrophin signaling pathway	2
04745 Phototransduction - fly	2
04713 Circadian entrainment	2
05200 Pathways in cancer	2
05202 Transcriptional misregulation in cancers	2
05219 Bladder cancer	2
05034 Alcoholism	2
05416 Viral myocarditis	2
05110 Vibrio cholerae infection	2
05132 Salmonella infection	2
05131 Shigellosis	2
05133 Pertussis	2
05152 Tuberculosis	2
05166 HTLV-I infection	2
05164 Influenza A	2
05146 Amoebiasis	2
00020 Citrate cycle (TCA cycle)	1
00051 Fructose and mannose metabolism	1
00520 Amino sugar and nucleotide sugar metabolism	1
00620 Pyruvate metabolism	1
00630 Glyoxylate and dicarboxylate metabolism	1
00562 Inositol phosphate metabolism	1
00120 Primary bile acid biosynthesis	1
00600 Sphingolipid metabolism	1
00460 Cyanoamino acid metabolism	1
00760 Nicotinate and nicotinamide metabolism	1
00670 One carbon pool by folate	1
03040 Spliceosome	1
00970 Aminoacyl-tRNA biosynthesis	1
04350 TGF-beta signaling pathway	1
04391 Hippo signaling pathway -fly	1
04370 VEGF signaling pathway	1
04070 Phosphatidylinositol signaling system	1
04114 Oocyte meiosis	1
04210 Apoptosis	1
04610 Complement and coagulation cascades	1
04062 Chemokine signaling pathway	1
03320 PPAR signaling pathway	1
04916 Melanogenesis	1
04270 Vascular smooth muscle contraction	1
04970 Salivary secretion	1
04971 Gastric acid secretion	1
04972 Pancreatic secretion	1
04962 Vasopressin-regulated water reabsorption	1
04966 Collecting duct acid secretion	1
04724 Glutamatergic synapse	1
04727 GABAergic synapse	1
04725 Cholinergic synapse	1
04726 Serotonergic synapse	1
04720 Long-term potentiation	1
04723 Retrograde endocannabinoid signaling	1
04721 Synaptic vesicle cycle	1
04744 Phototransduction	1
04740 Olfactory transduction	1
04742 Taste transduction	1
04360 Axon guidance	1
04626 Plant-pathogen interaction	1
05214 Glioma	1
05221 Acute myeloid leukemia	1
05322 Systemic lupus erythematosus	1
05323 Rheumatoid arthritis	1
05031 Amphetamine addiction	1
05032 Morphine addiction	1
04930 Type II diabetes mellitus	1
05120 Epithelial cell signaling in Helicobacter pylori infection	1
05134 Legionellosis	1
05100 Bacterial invasion of epithelial cells	1
05161 Hepatitis B	1
05169 Epstein-Barr virus infection	1
05144 Malaria	1
05142 Chagas disease (American trypanosomiasis)	1

## Sheet: MFC
MFC
Pathway Name	No. of Genes
05205 Proteoglycans in cancer	14
04810 Regulation of actin cytoskeleton	13
04510 Focal adhesion	13
03010 Ribosome	11
04151 PI3K-Akt signaling pathway	10
04530 Tight junction	8
04670 Leukocyte transendothelial migration	8
04142 Lysosome	7
00190 Oxidative phosphorylation	6
04512 ECM-receptor interaction	6
04145 Phagosome	6
05203 Viral carcinogenesis	6
05010 Alzheimer's disease	6
05012 Parkinson's disease	6
05016 Huntington's disease	6
05412 Arrhythmogenic right ventricular cardiomyopathy (ARVC)	6
04141 Protein processing in endoplasmic reticulum	5
04066 HIF-1 signaling pathway	5
04666 Fc gamma R-mediated phagocytosis	5
00010 Glycolysis / Gluconeogenesis	4
03013 RNA transport	4
04260 Cardiac muscle contraction	4
05410 Hypertrophic cardiomyopathy (HCM)	4
05414 Dilated cardiomyopathy (DCM)	4
05130 Pathogenic Escherichia coli infection	4
05131 Shigellosis	4
05100 Bacterial invasion of epithelial cells	4
05146 Amoebiasis	4
00230 Purine metabolism	3
04010 MAPK signaling pathway	3
04350 TGF-beta signaling pathway	3
04390 Hippo signaling pathway	3
04146 Peroxisome	3
04115 p53 signaling pathway	3
04540 Gap junction	3
04612 Antigen processing and presentation	3
04910 Insulin signaling pathway	3
04728 Dopaminergic synapse	3
05200 Pathways in cancer	3
05219 Bladder cancer	3
05034 Alcoholism	3
05416 Viral myocarditis	3
05132 Salmonella infection	3
00680 Methane metabolism	2
00330 Arginine and proline metabolism	2
03040 Spliceosome	2
04310 Wnt signaling pathway	2
04391 Hippo signaling pathway -fly	2
04150 mTOR signaling pathway	2
04514 Cell adhesion molecules (CAMs)	2
04144 Endocytosis	2
04520 Adherens junction	2
04912 GnRH signaling pathway	2
04974 Protein digestion and absorption	2
04962 Vasopressin-regulated water reabsorption	2
04725 Cholinergic synapse	2
04722 Neurotrophin signaling pathway	2
04742 Taste transduction	2
05322 Systemic lupus erythematosus	2
05323 Rheumatoid arthritis	2
05110 Vibrio cholerae infection	2
05152 Tuberculosis	2
05168 Herpes simplex infection	2
05169 Epstein-Barr virus infection	2
05144 Malaria	2
05142 Chagas disease (American trypanosomiasis)	2
00020 Citrate cycle (TCA cycle)	1
00030 Pentose phosphate pathway	1
00500 Starch and sucrose metabolism	1
00620 Pyruvate metabolism	1
00710 Carbon fixation in photosynthetic organisms	1
00720 Carbon fixation pathways in prokaryotes	1
00910 Nitrogen metabolism	1
00062 Fatty acid elongation	1
00120 Primary bile acid biosynthesis	1
00240 Pyrimidine metabolism	1
00260 Glycine, serine and threonine metabolism	1
00603 Glycosphingolipid biosynthesis - globo series	1
00830 Retinol metabolism	1
00860 Porphyrin and chlorophyll metabolism	1
00130 Ubiquinone and other terpenoid-quinone biosynthesis	1
03020 RNA polymerase	1
03015 mRNA surveillance pathway	1
03050 Proteasome	1
03018 RNA degradation	1
03410 Base excision repair	1
02020 Two-component system	1
04020 Calcium signaling pathway	1
04110 Cell cycle	1
04111 Cell cycle - yeast	1
04113 Meiosis - yeast	1
04114 Oocyte meiosis	1
04210 Apoptosis	1
04610 Complement and coagulation cascades	1
04620 Toll-like receptor signaling pathway	1
04062 Chemokine signaling pathway	1
04911 Insulin secretion	1
03320 PPAR signaling pathway	1
04270 Vascular smooth muscle contraction	1
04972 Pancreatic secretion	1
04978 Mineral absorption	1
04966 Collecting duct acid secretion	1
04724 Glutamatergic synapse	1
04727 GABAergic synapse	1
04726 Serotonergic synapse	1
04720 Long-term potentiation	1
04730 Long-term depression	1
04723 Retrograde endocannabinoid signaling	1
04721 Synaptic vesicle cycle	1
04744 Phototransduction	1
04745 Phototransduction - fly	1
04360 Axon guidance	1
04380 Osteoclast differentiation	1
04713 Circadian entrainment	1
05202 Transcriptional misregulation in cancers	1
05215 Prostate cancer	1
05222 Small cell lung cancer	1
05014 Amyotrophic lateral sclerosis (ALS)	1
05030 Cocaine addiction	1
05031 Amphetamine addiction	1
05032 Morphine addiction	1
04930 Type II diabetes mellitus	1
05120 Epithelial cell signaling in Helicobacter pylori infection	1
05133 Pertussis	1
05134 Legionellosis	1
05166 HTLV-I infection	1
05162 Measles	1
05164 Influenza A	1
05161 Hepatitis B	1
05160 Hepatitis C	1

## Sheet: ALC
ALC
Pathway Name	No. of Genes
03010 Ribosome	13
05205 Proteoglycans in cancer	11
05016 Huntington's disease	10
04510 Focal adhesion	9
05012 Parkinson's disease	9
04151 PI3K-Akt signaling pathway	8
04810 Regulation of actin cytoskeleton	8
00190 Oxidative phosphorylation	7
04512 ECM-receptor interaction	6
04145 Phagosome	6
00010 Glycolysis / Gluconeogenesis	5
05010 Alzheimer's disease	5
00230 Purine metabolism	4
00330 Arginine and proline metabolism	4
04141 Protein processing in endoplasmic reticulum	4
04066 HIF-1 signaling pathway	4
04144 Endocytosis	4
04142 Lysosome	4
03320 PPAR signaling pathway	4
04721 Synaptic vesicle cycle	4
05200 Pathways in cancer	4
05203 Viral carcinogenesis	4
05219 Bladder cancer	4
05323 Rheumatoid arthritis	4
05100 Bacterial invasion of epithelial cells	4
05166 HTLV-I infection	4
04350 TGF-beta signaling pathway	3
04390 Hippo signaling pathway	3
04020 Calcium signaling pathway	3
04530 Tight junction	3
04540 Gap junction	3
04670 Leukocyte transendothelial migration	3
04260 Cardiac muscle contraction	3
05412 Arrhythmogenic right ventricular cardiomyopathy (ARVC)	3
05110 Vibrio cholerae infection	3
05130 Pathogenic Escherichia coli infection	3
05131 Shigellosis	3
05169 Epstein-Barr virus infection	3
05144 Malaria	3
00620 Pyruvate metabolism	2
00640 Propanoate metabolism	2
00710 Carbon fixation in photosynthetic organisms	2
00910 Nitrogen metabolism	2
00590 Arachidonic acid metabolism	2
00240 Pyrimidine metabolism	2
00270 Cysteine and methionine metabolism	2
00410 beta-Alanine metabolism	2
00760 Nicotinate and nicotinamide metabolism	2
03013 RNA transport	2
02020 Two-component system	2
04010 MAPK signaling pathway	2
04310 Wnt signaling pathway	2
04391 Hippo signaling pathway -fly	2
04514 Cell adhesion molecules (CAMs)	2
04146 Peroxisome	2
04210 Apoptosis	2
04115 p53 signaling pathway	2
04520 Adherens junction	2
04666 Fc gamma R-mediated phagocytosis	2
04974 Protein digestion and absorption	2
04962 Vasopressin-regulated water reabsorption	2
04961 Endocrine and other factor-regulated calcium reabsorption	2
04966 Collecting duct acid secretion	2
04722 Neurotrophin signaling pathway	2
05202 Transcriptional misregulation in cancers	2
05410 Hypertrophic cardiomyopathy (HCM)	2
05414 Dilated cardiomyopathy (DCM)	2
05416 Viral myocarditis	2
05120 Epithelial cell signaling in Helicobacter pylori infection	2
05132 Salmonella infection	2
05134 Legionellosis	2
05152 Tuberculosis	2
05161 Hepatitis B	2
05160 Hepatitis C	2
05146 Amoebiasis	2
00020 Citrate cycle (TCA cycle)	1
00030 Pentose phosphate pathway	1
00051 Fructose and mannose metabolism	1
00630 Glyoxylate and dicarboxylate metabolism	1
00562 Inositol phosphate metabolism	1
00680 Methane metabolism	1
00120 Primary bile acid biosynthesis	1
00564 Glycerophospholipid metabolism	1
00565 Ether lipid metabolism	1
00250 Alanine, aspartate and glutamate metabolism	1
00280 Valine, leucine and isoleucine degradation	1
00310 Lysine degradation	1
00340 Histidine metabolism	1
00380 Tryptophan metabolism	1
00480 Glutathione metabolism	1
00510 N-Glycan biosynthesis	1
00513 Various types of N-glycan biosynthesis	1
00860 Porphyrin and chlorophyll metabolism	1
00983 Drug metabolism - other enzymes	1
03015 mRNA surveillance pathway	1
04120 Ubiquitin mediated proteolysis	1
03050 Proteasome	1
03018 RNA degradation	1
03410 Base excision repair	1
04012 ErbB signaling pathway	1
04150 mTOR signaling pathway	1
04110 Cell cycle	1
04111 Cell cycle - yeast	1
04113 Meiosis - yeast	1
04114 Oocyte meiosis	1
04620 Toll-like receptor signaling pathway	1
04910 Insulin signaling pathway	1
04912 GnRH signaling pathway	1
04978 Mineral absorption	1
04724 Glutamatergic synapse	1
04727 GABAergic synapse	1
04728 Dopaminergic synapse	1
04730 Long-term depression	1
04745 Phototransduction - fly	1
04742 Taste transduction	1
04360 Axon guidance	1
04380 Osteoclast differentiation	1
04713 Circadian entrainment	1
05214 Glioma	1
05220 Chronic myeloid leukemia	1
05218 Melanoma	1
05215 Prostate cancer	1
05222 Small cell lung cancer	1
04930 Type II diabetes mellitus	1
05133 Pertussis	1
05164 Influenza A	1
05142 Chagas disease (American trypanosomiasis)	1
05143 African trypanosomiasis	1
